# Supplementary material for: Uncertainty-aware and interpretable evaluation of Cas9–gRNA and Cas12a–gRNA specificity for fully matched and partially mismatched targets with Deep Kernel Learning
Source: Nucleic Acids Res. 2021 Nov 17;50(2):e11. doi: 10.1093/nar/gkab1065 (PMC8789050; doi:10.1093/nar/gkab1065)
Supplement: gkab1065_Supplemental_Files [file gkab1065_supplemental_files.zip › SupplementaryTable1.xlsx]

## Sheet: Architecture description for th
	2D-CNN					RNN
	Dataset	Weissman	Cpf1			Dataset	geCRISPR	DeepHF	DeepCpf1
	capsules	1600	1600			capsules	3200	3360	3360
	output vector size	32	32			output vector size	32	32	32
	channels	2	2			channels	4	4	4
	kernel shape	4.4	4.4			LSTM layers	4	4	4
	output classes	5	5			output classes	5	5	5
	guide and target lengths	23	23			guide length	20	21	21
	CoordConv1d filters	80	80			hidden units	80	80	80
	stride	1	1			batch size	256	256	256
	preprocessing activation	LeakyReLU	LeakyReLU
	batch size	256	8
	CNN
	Dataset	geCRISPR	DeepHF	DeepCpf1
	capsules	1280	1360	1360
	output vector size	32	32	32
	channels	4	4	4
	kernel size	5	5	5
	output classes	5	5	5
	guide length	20	21	21
	CoordConv1d filters	80	80	80
	stride	1	1	1
	Preprocessing activation	LeakyReLU	LeakyReLU	LeakyReLU
	batch size	256	256	256
