# Supplementary material for: Uncertainty-aware and interpretable evaluation of Cas9–gRNA and Cas12a–gRNA specificity for fully matched and partially mismatched targets with Deep Kernel Learning
Source: Nucleic Acids Res. 2021 Nov 17;50(2):e11. doi: 10.1093/nar/gkab1065 (PMC8789050; doi:10.1093/nar/gkab1065)
Supplement: gkab1065_Supplemental_Files [file gkab1065_supplemental_files.zip › SupplementaryTable2.xlsx]

## Sheet: Train, test, validation proport
	Dataset	Train	Test	Validation	Cell line/species
	geCRISPR	0.9	0.1	Separate set	Homo sapiens, danio rerio, mus musculus, xenopus tropicalis
	DeepHF	0.765	0.085	0.15	Hek293t, HeLa
	DeepCpf1	-	-	3 separate sets	Hek293t, hct16
	Cas9 off-target	0.8	0.2	-	K562, Jurkat
	DeepCRISPR	0.8	0.2	Separate sets	Hek293t, HeLa, hl60, hct16
	Cpf1 off-target	-	-	-	Hek293
