# Supplementary material for: Uncertainty-aware and interpretable evaluation of Cas9–gRNA and Cas12a–gRNA specificity for fully matched and partially mismatched targets with Deep Kernel Learning
Source: Nucleic Acids Res. 2021 Nov 17;50(2):e11. doi: 10.1093/nar/gkab1065 (PMC8789050; doi:10.1093/nar/gkab1065)
Supplement: gkab1065_Supplemental_Files [file gkab1065_supplemental_files.zip › SupplementaryTable3.xlsx]

## Sheet: Sheet1
	0.68	0.95	0.997	PCC	PCC-pval	SCC	SCC-pval	rsquared
DeepHF WT C E	0.760192	0.948801	0.985132	0.867976	0	0.839213	0	0.753383
DeepHF WT R E+M	0.733813	0.926978	0.978537	0.870306	0	0.838898	0	0.757432
DeepHF WT C E+M	0.759353	0.945444	0.984412	0.867207	0	0.837253	0	0.752047
DeepHF SpCas9HF1 R E+M	0.702567	0.946092	0.988867	0.852994	0	0.836442	0	0.727599
DeepHF WT R E	0.772062	0.947362	0.984652	0.86072	0	0.828265	0	0.740839
DeepHF SpCas9HF1 C E+M	0.69823	0.94492	0.989687	0.840484	0	0.826255	0	0.706413
DeepHF SpCas9HF1 R E	0.707957	0.949725	0.991211	0.840386	0	0.825188	0	0.706249
DeepHF eSpCas9 R E	0.706893	0.942675	0.988399	0.817869	0	0.821983	0	0.66891
DeepHF eSpCas9 C E+M	0.712238	0.945291	0.989991	0.817524	0	0.821671	0	0.668345
DeepHF eSpCas9 C E	0.71258	0.941538	0.988512	0.81516	0	0.819805	0	0.664485
DeepHF SpCas9HF1 C E	0.692254	0.946326	0.990859	0.829294	0	0.814590	0	0.687729
DeepHF eSpCas9 R E+M	0.453139	0.738967	0.883644	0.784359	0	0.788956	0	0.61522
DeepCpf1 R E:H1	0.688854	0.947368	0.994582	0.738202	8.53853e-223	0.728282	5.6485e-214	0.544942
DeepCpf1 C E+M:H2	0.678029	0.927776	0.993925	0.718174	0	0.718374	0	0.515775
DeepCpf1 C E:H1	0.667957	0.930341	0.990712	0.724603	8.40824e-211	0.715848	1.86579e-203	0.525049
DeepCpf1 C E:H2	0.679717	0.930476	0.992913	0.712728	0	0.710767	0	0.507981
DeepCpf1 C E+M:H1	0.665635	0.926471	0.989938	0.720037	6.17383e-207	0.709996	1.06462e-198	0.518453
DeepCpf1 R E:H2	0.705029	0.948026	0.995613	0.710777	0	0.704773	0	0.505204
DeepCpf1 R E+M:H1	0.701238	0.964396	0.999226	0.719289	2.61146e-206	0.703781	8.9353e-194	0.517376
Cas9 gRNA-target pair E	0.72219	0.920817	0.983782	0.784917	0	0.700273	0	0.616094
Cas9 gRNA-target pair E+M	0.712459	0.915474	0.982828	0.780525	0	0.698235	0	0.609219
DeepCpf1 R E+M:H2	0.714816	0.953763	0.999663	0.66801	0	0.659238	0	0.446238
geCRISPR C E+M	0.944231	1	1	0.605528	2.42193e-53	0.658128	7.53322e-66	0.366665
geCRISPR C E	0.934615	1	1	0.599692	4.27167e-52	0.64328	4.54008e-62	0.359631
geCRISPR R E	0.928846	1	1	0.556702	1.18152e-43	0.581451	2.32379e-48	0.309918
Cas12a gRNA-target pair E	0.59375	0.86875	0.95625	0.569292	4.00101e-15	0.574276	2.03215e-15	0.324093
Cas12a gRNA-target pair E+M	0.5875	0.8625	0.9625	0.5585	1.66915e-14	0.566603	5.73864e-15	0.311922
geCRISPR R E+M	0.923077	1	1	0.532701	1.88131e-39	0.554288	3.2408e-43	0.283771
DeepCpf1 R E:H3	0.266986	0.667466	0.945643	0.506106	2.47489e-82	0.547773	7.18482e-99	0.256143
DeepCpf1 C E:H3	0.2502	0.631495	0.917666	0.500468	2.88054e-80	0.527163	2.11144e-90	0.250468
DeepCpf1 C E+M:H3	0.242206	0.623501	0.908873	0.487341	1.32742e-75	0.510992	3.72469e-84	0.237501
DeepCRISPR hct116 C-v E	0.711889	0.958054	0.994727	0.511935	1.53179e-277	0.481886	1.36098e-241	0.262077
DeepCRISPR hct116 C MSE-v E	0.7035	0.957095	0.994487	0.500495	1.97772e-263	0.473832	1.49513e-232	0.250496
DeepCpf1 R E+M:H3	0.308553	0.726619	0.996803	0.417804	5.02313e-54	0.457113	1.31758e-65	0.17456
DeepCRISPR hela C-v E	0.67967	0.937109	0.988372	0.39681	7.34563e-300	0.388288	4.06619e-286	0.157458
DeepCRISPR hela C MSE-v E	0.674919	0.93886	0.986622	0.398441	1.54617e-302	0.385027	5.76807e-281	0.158755
DeepCRISPR hela C E	0.82	0.976875	0.998125	0.362943	5.3054e-51	0.366787	3.95622e-52	0.131727
DeepCRISPR hela C E+M	0.816875	0.979375	0.998125	0.351478	9.91702e-48	0.348139	8.4011e-47	0.123537
DeepCRISPR hela R E+M	0.79125	0.975	0.9975	0.310943	3.31217e-37	0.313093	1.00366e-37	0.0966859
DeepCRISPR hela R-v E	0.668167	0.931358	0.987247	0.317694	5.1991e-187	0.312533	9.83059e-181	0.100929
DeepCRISPR hela R E	0.83875	0.980625	0.99875	0.312745	1.21829e-37	0.309386	7.82208e-37	0.0978094
DeepCRISPR hct116 C E+M	0.977246	1	1	0.245889	5.78008e-13	0.25078	1.92925e-13	0.0604615
DeepCRISPR hct116 C E	0.976048	1	1	0.261506	1.59982e-14	0.24066	1.82002e-12	0.0683855
DeepCRISPR hl60 C MSE-v E	0.789447	0.969139	0.998009	0.138921	4.02181e-10	0.179111	6.03594e-16	0.0192991
DeepCRISPR hl60 C-v E	0.773519	0.965157	0.997511	0.10122	5.4747e-06	0.121137	5.1432e-08	0.0102455
DeepCRISPR hek293t C E	1	1	1	0.14598	0.00156063	0.117213	0.0112463	0.0213102
DeepCRISPR hct116 R-v E	0.674736	0.943193	0.990652	0.0767242	6.99426e-07	0.0925282	2.13032e-09	0.0058866
DeepCRISPR hl60 R E	1	1	1	0.0510101	0.30762	0.0890331	0.0745714	0.00260203
DeepCRISPR hl60 C E+M	1	1	1	0.0651344	0.192487	0.0787856	0.114754	0.00424248
DeepCRISPR hek293t C E+M	1	1	1	0.0628424	0.175183	0.0658379	0.155463	0.00394916
DeepCRISPR hct116 R MSE-v E	0.674976	0.943672	0.991131	0.0588637	0.000142247	0.0504771	0.00110836	0.00346494
DeepCRISPR hl60 R MSE-v E	0.844699	0.995022	1	0.05213	0.0194549	0.0475264	0.0331634	0.00271754
DeepCRISPR hl60 C E	1	1	1	0.0231328	0.643773	0.0443524	0.375117	0.000535128
DeepCRISPR hek293t R E+M	1	1	1	0.0584077	0.207707	0.0291013	0.530441	0.00341146
DeepCRISPR hct116 R E+M	0.967665	1	1	0.0196201	0.571288	0.0256515	0.459151	0.000384948
DeepCRISPR hela R MSE-v E	0.64041	0.921605	0.983371	0.0186135	0.0960081	0.0208648	0.0620578	0.000346464
DeepCRISPR hct116 R E	0.967665	1	1	0.0170398	0.622941	0.0185447	0.592568	0.000290355
DeepCRISPR hek293t R E	1	1	1	-0.013307	0.774259	-0.00532486	0.908633	0.000177075
DeepCRISPR hl60 R E+M	1	1	1	-0.0500308	0.317012	-0.028904	0.563373	0.00250308
DeepCRISPR hek293t R-v E	0.7994	0.998285	1	-0.127936	5.5884e-10	-0.103051	6.09829e-07	0.0163675
DeepCRISPR hek293t R MSE-v E	0.70853	0.937848	1	-0.146143	1.31051e-12	-0.119424	7.21053e-09	0.0213577
DeepCRISPR hek293t C MSE-v E	0.684098	0.916417	1	-0.137896	2.24822e-11	-0.137985	2.18223e-11	0.0190152
DeepCRISPR hek293t C-v E	0.668238	0.920274	1	-0.15354	8.89001e-14	-0.151118	2.17687e-13	0.0235745
DeepCRISPR hl60 R-v E	0.926829	0.999502	1
