# Supplementary material for: Uncertainty-aware and interpretable evaluation of Cas9–gRNA and Cas12a–gRNA specificity for fully matched and partially mismatched targets with Deep Kernel Learning
Source: Nucleic Acids Res. 2021 Nov 17;50(2):e11. doi: 10.1093/nar/gkab1065 (PMC8789050; doi:10.1093/nar/gkab1065)
Supplement: gkab1065_Supplemental_Files [file gkab1065_supplemental_files.zip › SupplementaryTable4.xlsx]

## Sheet: All gRNAs for LOC440792 gene
	gRNA	strand	mean	variance	X	Y	cluster
0	ACTTTGGGAGGTGAGGCTGGTGG	+	0.0509802	0.010993	11.5438	-12.9502	29
1	AAAACATTAGCCAGGCATGGCGG	+	0.0513113	0.0111628	-8.12108	-13.5267	50
2	AGCACTTTGGGAGGTGAGGCTGG	+	0.0516915	0.0109685	7.47931	-3.1913	76
3	GCCTGTAATCCCAGCCACTCGGG	+	0.0521967	0.0110582	1.28311	-11.97	18
4	GAGACAGAATTGCTTGAACCCGG	+	0.0523183	0.0109502	5.48146	1.61169	72
5	CACTCCACTGCACTCCAGCCTGG	+	0.0528519	0.0110488	5.18992	-13.006	16
6	AGACAGAATTGCTTGAACCCGGG	+	0.0539036	0.0109285	-6.58029	20.601	148
7	CAGAATTGCTTGAACCCGGGAGG	+	0.0549618	0.0109278	-0.471913	22.106	154
8	TAAAATACAAAACATTAGCCAGG	+	0.0593375	0.0145499	-14.747	-21.3799	32
9	TGTAATCCCAGCCACTCGGGAGG	+	0.0597186	0.0109181	-5.21076	19.184	150
10	TGCTTGAACCCGGGAGGCAGAGG	+	0.0601346	0.0109228	-0.704927	13.3522	157
11	CATTAGCCAGGCATGGCGGCAGG	+	0.0633726	0.010953	12.0112	3.41465	88
12	ACTCCACTGCACTCCAGCCTGGG	+	0.0641769	0.0112016	-0.767041	-12.9626	59
13	TGCCTGTAATCCCAGCCACTCGG	+	0.0647288	0.0111254	-5.43096	-12.5097	46
14	GAGGTGTCACTATGTTACCCTGG	+	0.066606	0.0109326	-0.273195	4.33663	90
15	TACAAAACATTAGCCAGGCATGG	+	0.0668116	0.0109703	6.6154	-1.5305	77
16	TGTCACTATGTTACCCTGGTTGG	+	0.067399	0.0109377	1.3279	-1.98897	108
17	TTCACTTCCTCAGTGTCACATGG	+	0.0679615	0.0111001	-3.56678	-11.1745	58
18	GCAGGCCTGGACTGAGCCTGGGG	+	0.0681551	0.0110103	5.93242	19.9301	174
19	GGGGCCCTCCCACAATGGTGGGG	+	0.0695976	0.0109334	-2.33827	21.4061	154
20	CTGGGCCCTCTTCCTGCTCTGGG	+	0.0701701	0.0109907	4.03336	-10.5854	17
21	CAGTGTCACATGGGAGCTGCAGG	+	0.0706581	0.0109754	12.1607	-9.58165	22
22	CCTGGGCCCTCTTCCTGCTCTGG	+	0.0754102	0.0110441	3.15768	-13.5349	19
23	TGCAGGGGGCCCTCCCACAATGG	+	0.0762843	0.0110501	4.22098	-19.2016	3
24	GGCCCTCTTCCTGCTCTGGGTGG	+	0.0768031	0.0109174	-2.23853	26.1888	162
25	GTGTCACATGGGAGCTGCAGGGG	+	0.0769666	0.0109247	-6.86376	14.6657	144
26	AGTGTCACATGGGAGCTGCAGGG	+	0.0845544	0.0109242	-2.9546	12.2784	146
27	TGGGGCCTCTGTGAGAACTGGGG	+	0.0847343	0.0110646	3.51064	16.6832	155
28	GGGGGCCCTCCCACAATGGTGGG	+	0.0868658	0.0109176	-1.18706	13.1137	157
29	GTGCAGGCCTGGACTGAGCCTGG	+	0.0872801	0.0109398	10.9785	6.05321	82
30	CACACTTCGGAGTGCAGGCCTGG	+	0.0891985	0.0110228	9.67658	-9.24425	24
31	ATGGGCACTGAGCTCCCTCCTGG	+	0.0912012	0.0109251	-6.22508	1.65797	117
32	TGCAGGCCTGGACTGAGCCTGGG	+	0.0912923	0.0109423	3.34383	-6.48689	112
33	AGCTCCCTCCTGGTACCCCCAGG	+	0.0958398	0.0109663	0.578437	26.7639	164
34	GTACCCCCAGGGCCCGCGTAGGG	+	0.0961426	0.0109333	-0.298057	1.69488	105
35	GGTGGGGCCTCTGTGAGAACTGG	+	0.0971091	0.0110036	6.18917	-13.4878	16
36	CCTGGTTGGCCTGGAACTCCTGG	+	0.0972216	0.0109778	12.4695	-11.3366	31
37	TTTCATATTTTTTGTAGAGATGG	+	0.0980235	0.0139818	-14.7317	-21.2004	32
38	TCCCAAAGTGCTGGAATTACAGG	+	0.0991184	0.0118843	-18.5962	-17.0066	36
39	CTCAAGTGATCCCCCCACCTTGG	+	0.101029	0.0110251	4.42964	-18.6121	5
40	AAAAAAAAAGAAAAAAGATGAGG	+	0.101444	0.0118463	-14.1146	-16.5568	38
41	CCAGGCTGGTATCAAACTCGTGG	+	0.102342	0.0109171	-11.1724	3.306	114
42	CTATGTTACCCTGGTTGGCCTGG	+	0.103966	0.0111404	-1.19897	-12.2618	59
43	CTGGTTGGCCTGGAACTCCTGGG	+	0.104695	0.0109457	7.96349	-2.37623	77
44	CTCAAGTGAACCTTCCACTTTGG	+	0.105112	0.0110682	4.17021	-16.5956	4
45	TGGCCCTTCTGAGCAGTGCTTGG	+	0.106625	0.010923	1.20698	8.40127	99
46	ACCTTGGCCTCCCAAAGTGCTGG	+	0.10872	0.0109968	17.0586	-4.77875	67
47	TCCCAAAGTGCTGGGATGACAGG	+	0.111254	0.0110931	-4.31143	-15.8236	62
48	ACAGGGCATACCACTGCATCTGG	+	0.112174	0.0109826	6.61952	-9.37649	14
49	GCTTGGAAGCCACCTCCTGACGG	+	0.112281	0.0109244	-9.21289	13.2853	142
50	TCAGCTGATGCTTCTGCTGCTGG	+	0.112541	0.0110427	5.67773	-12.4798	16
51	GAGCTGGGGTCCCCTCCCATGGG	+	0.113791	0.0109381	5.39289	2.03031	72
52	CCAGCCCCAAACTTAGAGGCTGG	+	0.115192	0.0109316	1.70613	6.31161	101
53	CACCCTCAAACAACCCGAGTTGG	+	0.115839	0.0109663	5.05468	-2.6554	74
54	AGTGGCATGTTCTGTAGGCCAGG	+	0.116981	0.0110734	4.10968	-11.8177	15
55	CAAACCAGCCCCAAACTTAGAGG	+	0.119168	0.0126116	-17.7698	-20.4599	34
56	CAAACAACCCGAGTTGGCTTTGG	+	0.119216	0.0114256	-8.06049	-12.389	47
57	GCAGCTGCTCTGTCCTGTGCTGG	+	0.120413	0.010964	4.72826	-0.272045	70
58	AAACTTAGAGGCTGGAACAGTGG	+	0.120503	0.0109722	13.3414	-14.7499	7
59	ATGTTCTGTAGGCCAGGGGTGGG	+	0.122134	0.0109256	-8.6643	1.3438	116
60	TGGCATGTTCTGTAGGCCAGGGG	+	0.123244	0.0109175	-5.56922	16.9575	150
61	CATGTTCTGTAGGCCAGGGGTGG	+	0.124422	0.0109597	5.30893	-2.34498	74
62	ACCCGAGTTGGCTTTGGCCAAGG	+	0.124544	0.0109636	6.67374	2.59335	72
63	ATTCATGGCTGGTGTAGTAAAGG	+	0.127102	0.0110711	-2.39947	-14.7636	63
64	GTGGCATGTTCTGTAGGCCAGGG	+	0.12858	0.0109163	-5.99762	14.3958	144
65	CCTCCTGCGTCTGTGATCTGGGG	+	0.130107	0.0109227	2.62785	7.36226	101
66	CTAATGAGCTCATTCATGGCTGG	+	0.131934	0.0109381	5.76056	10.2794	103
67	TCTGTAGGCCAGGGGTGGGCTGG	+	0.132383	0.011109	-2.3833	-14.8363	63
68	TCCCTCCTGCGTCTGTGATCTGG	+	0.135344	0.0112521	-8.20382	-12.3958	47
69	GTATTCGGATGGCTCCTGAAAGG	+	0.137744	0.0109493	2.10731	-3.06607	108
70	GTGTTGGAGCCCAGTCCCTCAGG	+	0.138928	0.0109435	6.15794	2.36906	72
71	TTGGAGCCCAGTCCCTCAGGAGG	+	0.140256	0.0109498	1.07784	25.3111	164
72	TAAAAAACTAAATTTCATCAGGG	+	0.1413	0.0122304	-9.53255	-14.2135	48
73	ACAAGTCAAATGCAGAAGTTAGG	+	0.141658	0.0110004	11.3392	-13.5734	29
74	TGTCCCATGGAGCACAACTTCGG	+	0.142164	0.010984	9.77874	-17.4939	12
75	TAACTACATCTGGAATGTAACGG	+	0.144435	0.0110723	-1.76826	-14.2192	63
76	ATTTCATCAGGGTATTCGGATGG	+	0.144995	0.0113315	-3.32806	-13.3829	63
77	CTTAACATTTTAACTACATCTGG	+	0.145969	0.0116176	-8.42491	-12.557	47
78	CCCAAGCTATGCACACAATGGGG	+	0.146719	0.0109196	-5.19307	18.594	150
79	AGATTCCGCCTTCCCAGGGATGG	+	0.147199	0.0109217	-1.62815	9.28729	97
80	GAGCCTGGGGCCCACTGACATGG	+	0.147466	0.0109893	6.03104	-10.2598	13
81	CTGGCTGCGTTGGAGGTTCCGGG	+	0.148218	0.011027	8.28687	-12.4931	27
82	GGTACCCCCAGGGCCCGCGTAGG	+	0.148532	0.0109311	0.139485	0.55382	107
83	GGCTGTTAGAGTACACACTTCGG	+	0.152185	0.0109565	12.6965	-17.8905	8
84	GAGTACACACTTCGGAGTGCAGG	+	0.152769	0.0109881	12.7839	-7.4664	21
85	TGGCTGCGTTGGAGGTTCCGGGG	+	0.155726	0.0110991	5.215	17.5028	173
86	AGGGGGCCCTCCCACAATGGTGG	+	0.157044	0.0109279	1.66845	4.68139	92
87	GCCCGCGTAGGGCAGTGCACTGG	+	0.157975	0.0109545	4.86271	-5.7065	112
88	AGCCTGGGGCCCACTGACATGGG	+	0.15869	0.0109417	11.5279	0.760991	86
89	CAGTGCACTGGCTGCGTTGGAGG	+	0.158907	0.0109202	-3.13477	12.3712	146
90	TCACTTCCTCAGTGTCACATGGG	+	0.159043	0.0110479	-1.33125	-10.8177	59
91	CCCTCCCGGCCCTGCATGAGAGG	+	0.159166	0.0109246	4.99028	8.14735	100
92	AGAGGTTTAGCCTGGGCCTCAGG	+	0.159529	0.0110805	-3.01494	-20.6539	51
93	GGGCAGTGCACTGGCTGCGTTGG	+	0.160882	0.0109502	4.14667	-4.66561	75
94	GCTCCCTCCTGGTACCCCCAGGG	+	0.161128	0.0109185	-5.28923	20.3554	148
95	CTCTGTGCTGCTTGTCCAGGTGG	+	0.161722	0.0109535	6.54582	1.13058	71
96	CCTCCCGGCCCTGCATGAGAGGG	+	0.162066	0.0109502	9.66244	-1.71523	79
97	ATGAGAGGGTTCCCGTGGGCTGG	+	0.163197	0.0109367	-7.17443	3.31423	124
98	AGTTAGGTGAAGTCAGTTCTTGG	+	0.164068	0.0111596	-5.49734	-17.4822	57
99	CCCTAGAACCCTCGGAGGCCTGG	+	0.165348	0.0111426	-2.95818	-11.6506	58
100	GGACCCCCTAGAACCCTCGGAGG	+	0.165867	0.0110843	6.96476	24.1469	176
101	ATACTCCTGTACTGTCACCCTGG	+	0.166769	0.0109182	-6.13626	21.7566	148
102	CTCTTTAAACATTTGTCCCATGG	+	0.167005	0.0110795	8.6887	-9.45724	25
103	TCCCAGATTCCGCCTTCCCAGGG	+	0.167302	0.0109397	1.4485	26.4504	163
104	ATGGGACCCCCTAGAACCCTCGG	+	0.167319	0.0109576	13.3341	-3.01058	64
105	TATGCACACAATGGGGTCCTAGG	+	0.168592	0.0116496	-14.8606	-15.3203	38
106	GATTCCGCCTTCCCAGGGATGGG	+	0.169204	0.0109161	-0.936292	12.215	157
107	GGCCTGGGCAGTGGCCTCGCTGG	+	0.170099	0.0110319	5.80138	-20.3577	3
108	TCGCTGGCTCTCGCCTTCCTAGG	+	0.170577	0.011035	3.14417	-11.7745	18
109	CAAGAAGCTGTGAAGCCACAGGG	+	0.171111	0.0109268	-4.25712	0.396541	118
110	GCCCAAGCTATGCACACAATGGG	+	0.171414	0.0110112	7.59031	-12.9662	28
111	GAAGCCACAGGGCCAGGCTTGGG	+	0.172108	0.0109677	9.17549	-18.0209	12
112	CTCCCAGATTCCGCCTTCCCAGG	+	0.173224	0.0109438	7.90813	3.67791	83
113	TGCCCCAGATCCATGACTTGTGG	+	0.173463	0.0109427	13.6196	-2.649	64
114	CGCCTTCCTAGGAGCTGAGCAGG	+	0.173593	0.0110261	1.74296	-10.4337	17
115	AGCCCAAGCTATGCACACAATGG	+	0.174169	0.0109279	-0.703368	2.05369	105
116	TGAAGCCACAGGGCCAGGCTTGG	+	0.174772	0.0109547	2.69367	-5.81868	112
117	GCAGGAGCTCCACTCTCAGCAGG	+	0.175379	0.0110099	6.70613	0.11745	71
118	CCTAGAACCCTCGGAGGCCTGGG	+	0.1756	0.0113415	-8.53714	-12.145	47
119	GGGCCAGGGCTGCAGCCAACAGG	+	0.177384	0.0111076	-5.05883	-19.9821	54
120	CAGGAGCTCCACTCTCAGCAGGG	+	0.179001	0.010951	1.62558	27.2145	163
121	GCTCCACTCTCAGCAGGGCAGGG	+	0.180379	0.0109305	5.92765	9.56888	103
122	ACCCTCGGAGGCCTGGGCAGTGG	+	0.180949	0.010921	-2.33745	5.67404	89
123	TCCATGACTTGTGGCACGAAGGG	+	0.180967	0.0109387	8.84826	5.58155	82
124	CCAAGAAGCTGTGAAGCCACAGG	+	0.181414	0.0109187	-4.82127	12.8599	147
125	GCAGCCAACAGGACACATCCTGG	+	0.182826	0.0109442	5.39764	-5.13878	73
126	ATCCATGACTTGTGGCACGAAGG	+	0.183012	0.010953	8.08204	-4.02217	76
127	GACACATCCTGGTGCTGCTCGGG	+	0.183016	0.0110052	14.974	-5.00688	20
128	AGCTCCACTCTCAGCAGGGCAGG	+	0.183358	0.0109714	12.7739	3.6908	87
129	ACAGGGCCAGGCTTGGGGCCAGG	+	0.184049	0.0111127	-0.278391	-16.0779	61
130	AGCTGTGAAGCCACAGGGCCAGG	+	0.184747	0.0110252	9.21566	-10.9843	30
131	CAGGGCCAGGCTTGGGGCCAGGG	+	0.185033	0.0110244	4.84498	-20.5301	3
132	CCATGACTTGTGGCACGAAGGGG	+	0.185665	0.0109236	-9.81769	6.27965	122
133	AAGCCACAGGGCCAGGCTTGGGG	+	0.185748	0.0109373	11.2766	-3.39885	65
134	TCTGTGATCTGGGGCCGGTGGGG	+	0.186896	0.0109226	-6.95696	14.8807	144
135	GTCTGTGATCTGGGGCCGGTGGG	+	0.187888	0.0109294	-6.12615	9.12201	139
136	TCCTGGGTCCAGCGTCCCACAGG	+	0.187991	0.0109334	2.57967	3.32528	94
137	TAGTAAAGGAGACTACATCCTGG	+	0.188787	0.0109163	-15.3387	10.9133	132
138	CCCACAGGCCAGCCCAGGCTTGG	+	0.189116	0.0109701	6.01988	-2.86456	74
139	GGTGGGCTCAGGCTTCCAGAAGG	+	0.189323	0.0109213	-11.7536	16.7152	136
140	GGAACAGTGGCATGTTCTGTAGG	+	0.189523	0.0109517	3.46524	-2.14949	70
141	CTGCGTCTGTGATCTGGGGCCGG	+	0.191158	0.0109242	-6.81069	15.6797	144
142	CCAGCCCAGGCTTGGGCACGTGG	+	0.191267	0.0109343	-0.845289	-5.45956	110
143	GGGCCTAATGAGCTCATTCATGG	+	0.19221	0.0109438	5.2987	-4.84952	73
144	CCCAGGCTTGGGCACGTGGTGGG	+	0.192761	0.0109202	-8.72475	12.7984	142
145	AGTAAAGGAGACTACATCCTGGG	+	0.194234	0.0109278	-1.57767	6.60042	95
146	AGCGTCCCACAGGCCAGCCCAGG	+	0.194549	0.0109381	11.5022	1.44433	86
147	CCCTCCTGCGTCTGTGATCTGGG	+	0.194602	0.0111562	-11.0654	-11.3808	43
148	GGCCAAGCCCAGATGCCAGGTGG	+	0.195753	0.0109357	8.74297	6.96039	82
149	CCACAGGCCAGCCCAGGCTTGGG	+	0.197702	0.0109692	8.19987	-19.2047	10
150	GCTCAGGCTTCCAGAAGGCCTGG	+	0.198058	0.0109689	16.6443	-2.70485	67
151	CGTCTGTGATCTGGGGCCGGTGG	+	0.198501	0.0109323	1.71403	2.09691	94
152	AGCCACTGTCCTGTGCTGGGAGG	+	0.198954	0.0109235	3.24656	9.73327	102
153	CTTGGGCACGTGGTGGGCTCAGG	+	0.200181	0.0109871	10.3101	-16.0907	29
154	GTCATAGATGTGTCGGTGATGGG	+	0.201714	0.0109829	11.3119	-12.4023	31
155	GCTAATTGTCATAGATGTGTCGG	+	0.201856	0.0109957	12.4608	-7.92629	21
156	AATCAGGACTCCCAGCCTCTGGG	+	0.202525	0.0111141	-4.72655	-12.2086	46
157	AGGACAGCCCGCCCTCAGCAGGG	+	0.20253	0.0109447	1.20017	27.2113	163
158	CATCACCATCCAACTCCGAAAGG	+	0.2026	0.0111051	0.258879	-11.4577	59
159	CTGTCCCTACTATCTTGCTGTGG	+	0.204342	0.0109276	1.48423	23.4079	171
160	TGTGGCAGTGGCTTCCCCAGTGG	+	0.206097	0.010921	-12.4881	16.076	136
161	TCCTCTCTCCAGCTTAGCCCCGG	+	0.206356	0.0109261	1.80224	13.0165	98
162	CAGGACTCCCAGCCTCTGGGTGG	+	0.206449	0.0110433	6.30189	25.7541	166
163	TCCCCCTCCCGAGTGGCAGCCGG	+	0.208621	0.0109716	14.6555	-6.09221	20
164	AAGGACAGCCCGCCCTCAGCAGG	+	0.208698	0.0109897	5.31383	-7.87737	14
165	CCCCCTCCCGAGTGGCAGCCGGG	+	0.209378	0.0110583	-3.05446	-10.9384	58
166	TTTTTTTAATTTTTGTAAAGAGG	+	0.210281	0.0240214	-15.4748	-24.1205	35
167	TGTTTGTTTCAAATGAGACTGGG	+	0.210286	0.0110759	-1.0871	-14.9947	61
168	TTCCAGCACTTTGGGAGGTGAGG	+	0.21038	0.0109256	4.21299	9.67682	102
169	GCCTGTAATTCCAGCACTTTGGG	+	0.21045	0.0116498	-14.1047	-14.1667	42
170	CCTCAGCCACTTGAGTAGCTGGG	+	0.210574	0.0110881	-1.47197	-11.2046	59
171	TCTTGCTCTGTTGCCCATGCTGG	+	0.210659	0.011263	-7.08152	-19.4521	54
172	TTGCCCATGCTGGAGTGCAGTGG	+	0.211077	0.0109223	-6.2575	9.82837	138
173	ACTTGAGTAGCTGGGTCTACAGG	+	0.211288	0.0111756	-6.03281	-16.0692	56
174	AAAGAGGAGGTCTCACAGTTGGG	+	0.213427	0.0110222	7.90395	-14.3049	28
175	TGCCTGTAATTCCAGCACTTTGG	+	0.214773	0.0114883	-12.8635	-16.9695	39
176	TTTTAATTTTTGTAAAGAGGAGG	+	0.215509	0.0127867	-15.1565	-20.73	32
177	TAAAGAGGAGGTCTCACAGTTGG	+	0.215521	0.0110361	7.2691	-16.3891	9
178	GGTCTCACAGTTGGGCGTGGTGG	+	0.216099	0.0109248	-1.65256	7.16634	95
179	CTGGTGGATTGTCTGAACTCAGG	+	0.21634	0.0109276	-4.2512	0.164529	118
180	GGAGGTCTCACAGTTGGGCGTGG	+	0.216416	0.0109223	0.308461	23.1612	170
181	CAGGAGTTCAAGACCAGCCCGGG	+	0.218263	0.0109624	5.97413	20.1422	174
182	TCAGGAGTTCAAGACCAGCCCGG	+	0.218404	0.0109729	3.8015	0.23096	107
183	TCAAGACCAGCCCGGGCAACAGG	+	0.218525	0.0111551	-6.45637	-12.7091	45
184	CAAGACCAGCCCGGGCAACAGGG	+	0.218816	0.0109499	14.3929	-10.6443	26
185	CACATCCCTGCCTGAGAGGCTGG	+	0.219482	0.0109661	15.0456	-2.9122	67
186	GTGGGTGGCTGGGGAGCTCTGGG	+	0.219726	0.0109849	12.6323	-12.8748	29
187	TGCCCCTGCTGTGGGTGGCTGGG	+	0.220028	0.0109794	14.4014	-6.33429	20
188	CTGAGAGGCTGGACCCCTGCAGG	+	0.220084	0.0109355	1.4717	-2.3029	108
189	TGGGGAGCTCTGGGGAGCTGGGG	+	0.220751	0.0109213	-10.6977	8.0308	127
190	GCCCCTGCTGTGGGTGGCTGGGG	+	0.221333	0.010931	1.68488	7.97917	101
191	CTGCCCCTGCTGTGGGTGGCTGG	+	0.223338	0.011045	0.226595	-13.9986	61
192	GGGTAAGTGGTTCTAGACTATGG	+	0.226096	0.0109206	-13.4893	4.816	129
193	TTCAGCTCTGCCCCTGCTGTGGG	+	0.226319	0.010952	9.79005	2.10322	84
194	GGTCCCCTCCCATGGGTAAGTGG	+	0.22634	0.0110376	-2.54772	-11.0028	58
195	CTGGGGAGCTCTGGGGAGCTGGG	+	0.226461	0.0109553	10.1629	-5.91333	23
196	CAGCTGCTCTGTCCTGTGCTGGG	+	0.227418	0.0109171	-3.73392	24.599	161
197	GCTGGGGAGCTCTGGGGAGCTGG	+	0.228147	0.0112623	-6.80394	-16.7294	57
198	TGGCCCCAAGGGCCCTGTGCCGG	+	0.229779	0.0109551	2.87649	-6.40856	112
199	CTCTCTCCTCTTGGCCCCAAGGG	+	0.230219	0.0109391	10.3296	2.8836	84
200	GCAGCCGGGCTCTCTCCTCTTGG	+	0.230303	0.0110111	5.69946	-10.5181	13
201	CTACTATCTTGCTGTGGCAGTGG	+	0.230639	0.0109467	12.292	5.45024	87
202	CTTCAGCTCTGCCCCTGCTGTGG	+	0.231028	0.0109244	0.737803	10.1882	99
203	GCTCTCTCCTCTTGGCCCCAAGG	+	0.231156	0.0110274	0.744851	-10.9456	59
204	CACAGCTTCCCCCTCCCGAGTGG	+	0.231238	0.0109256	0.449037	11.3934	99
205	TGTGGGTGGCTGGGGAGCTCTGG	+	0.231623	0.0109864	11.328	-17.5326	8
206	AGCTCTGCCCCTGCTGTGGGTGG	+	0.231753	0.0109325	6.67879	10.3802	103
207	GGAGCTGGGGTCCCCTCCCATGG	+	0.231817	0.0109207	-12.7418	15.8859	136
208	TGGGTGGCTGGGGAGCTCTGGGG	+	0.233244	0.0109212	-6.91808	1.31579	117
209	GGCCCCAAGGGCCCTGTGCCGGG	+	0.235069	0.0109579	8.64188	1.97911	84
210	TGCTCACATCCCTGCCTGAGAGG	+	0.235575	0.0109367	8.16236	4.14002	83
211	AGCACCCACCAGGGAGCTCACGG	+	0.235583	0.0109434	12.6872	-3.91943	65
212	CCACCAGGGAGCTCACGGGATGG	+	0.235975	0.0109158	1.43857	20.1936	168
213	TGAGCTCCCTGGCATTTGCCTGG	+	0.236548	0.011013	15.886	-1.05727	69
214	CCGTGCCCCCAAGGGGTTGTTGG	+	0.237441	0.0115222	-16.1251	-13.8195	41
215	CAGCTCACCCAGCGGGCCCCAGG	+	0.237728	0.0109617	13.1318	-0.360412	86
216	GAGTGGGCCGTGCCCCCAAGGGG	+	0.23825	0.0109266	-5.89994	0.842854	117
217	GGAGCTCACGGGATGGAGGAGGG	+	0.238704	0.0115186	9.93494	20.6002	175
218	CGTGCCCCCAAGGGGTTGTTGGG	+	0.240221	0.0119096	-18.3535	-16.9711	36
219	TGCAGCACAGCTCACCCAGCGGG	+	0.240316	0.0109662	4.12991	-4.77255	75
220	AGCTCACCCAGCGGGCCCCAGGG	+	0.240334	0.0109229	1.59705	5.48085	92
221	CTGCCTCAGAGTAGCAAGAAAGG	+	0.241214	0.0109334	0.472735	0.496455	107
222	GGTCCAGGAAAGAGCCCCTTAGG	+	0.241384	0.0109883	8.84214	-17.4061	12
223	CTTAGGTGGTGGCCACAGCCAGG	+	0.242386	0.0110763	4.42535	-19.6181	3
224	CCAGGAAAGAGCCCCTTAGGTGG	+	0.2439	0.010929	-11.576	3.37712	114
225	GGAAAGAGCCCCTTAGGTGGTGG	+	0.244444	0.0109208	-1.05173	23.3305	170
226	CCCAGCGGGCCCCAGGGTCCAGG	+	0.245711	0.0111902	-6.66963	-13.6017	45
227	GAACCAGCCAAGAGTGTCTAAGG	+	0.247019	0.0109722	12.0843	-6.41265	23
228	CTACCCTGTGTACAAGTATAGGG	+	0.247335	0.0109994	12.099	-16.9678	8
229	TGACCAGATCAGCTTCCCGCTGG	+	0.249764	0.0109212	1.26432	24.0744	171
230	ATACGTGTCCTGCCACGCCCTGG	+	0.251698	0.0109209	-9.06491	12.7456	142
231	ATGGAGTGTGGTGCTGGGCCTGG	+	0.252652	0.0109999	8.83062	-9.86555	25
232	TGTGGCTGGAGCTCTTGAGGTGG	+	0.253345	0.0109179	1.98486	20.6064	168
233	CCTCGTGAAGGGTGCCCGTCGGG	+	0.255142	0.0111162	3.05875	-17.9288	2
234	GGAGAACAGCAGCCTCGTGAAGG	+	0.255939	0.0109309	3.02364	22.5474	169
235	TGAAGGGTGCCCGTCGGGAGCGG	+	0.255959	0.0109268	-6.2466	14.7915	144
236	GTGTACAAGTATAGGGCTGTAGG	+	0.256611	0.0109265	-1.62316	5.24478	90
237	CTCTTGAGGTGGCTCCGAACTGG	+	0.256626	0.011033	7.20989	-17.1301	9
238	GAGAACAGCAGCCTCGTGAAGGG	+	0.256966	0.0109193	-7.23586	19.8593	149
239	TGCTGTGGCTGGAGCTCTTGAGG	+	0.257456	0.0109475	9.58633	-2.75024	78
240	GCCTCGTGAAGGGTGCCCGTCGG	+	0.257594	0.0109344	-3.69146	-3.62077	121
241	ATCTAGCCCCAGTCCACTAAGGG	+	0.257903	0.0109675	14.6395	-2.24902	69
242	GGCTGCTGGGGCCAGCAAAGGGG	+	0.258047	0.0109531	10.0451	-19.5143	11
243	CATCTAGCCCCAGTCCACTAAGG	+	0.258215	0.0110332	4.75496	-12.3624	15
244	TACAGTGTGGCTGTGCACCAAGG	+	0.258218	0.0109217	-10.3817	4.18626	114
245	GCCCCCGACCCAGAGCCTCGGGG	+	0.258725	0.0109223	3.29825	7.75313	100
246	GACTTTAGCATGGTGTAGCAAGG	+	0.259231	0.0110321	9.26804	-12.0699	30
247	CCAGCAAAGGGGTGAGCGGGAGG	+	0.259445	0.0109239	-8.39959	9.01508	125
248	GAGCCCCCGACCCAGAGCCTCGG	+	0.26073	0.0110803	-2.00036	-19.9487	51
249	ACTTTAGCATGGTGTAGCAAGGG	+	0.261484	0.010973	12.462	-6.38109	23
250	TGGTGTAGCAAGGGATAGAGTGG	+	0.261527	0.0109284	0.884865	16.8963	156
251	GGGCCAGCAAAGGGGTGAGCGGG	+	0.262108	0.0109834	11.2741	-9.92149	24
252	CCCTGCGGGATGGGTCCCCACGG	+	0.262452	0.0109299	-14.1026	14.1507	135
253	AAGGCTGCTGGGGCCAGCAAAGG	+	0.262525	0.0109534	3.40425	-6.22532	112
254	AGCGGGAGGCCCTGCGGGATGGG	+	0.263056	0.0109342	4.69737	3.50578	93
255	GGGGCGCAGTGCGTACAGTGTGG	+	0.263471	0.0112151	9.30286	21.8563	175
256	GGGTGAGCGGGAGGCCCTGCGGG	+	0.263473	0.0109445	0.933528	-2.91038	108
257	TGCTTGTGCCCAGTGAGGCAAGG	+	0.264099	0.0109469	10.0351	-3.20516	78
258	CCTTGAAGGCCTCATCCTGGCGG	+	0.264748	0.0109218	-8.05872	13.7647	142
259	GGGGCCAGCAAAGGGGTGAGCGG	+	0.266742	0.0109262	-1.53282	0.605386	106
260	AGGCTGCTGGGGCCAGCAAAGGG	+	0.266756	0.0109916	7.78539	-19.7926	10
261	GGGGTGAGCGGGAGGCCCTGCGG	+	0.267038	0.0109228	-7.28597	-0.6882	120
262	GAGCGGGAGGCCCTGCGGGATGG	+	0.268298	0.0109169	-10.8814	16.2788	137
263	GGAGTGGGCCGTGCCCCCAAGGG	+	0.26964	0.0109398	1.06663	-1.75787	108
264	CTGCAGCACAGCTCACCCAGCGG	+	0.269916	0.0109553	4.89987	21.9092	174
265	CAGGCCTGCAGAGGAGGCCGAGG	+	0.270848	0.0109215	-8.56952	2.86789	115
266	TGCAGAGGAGGCCGAGGCCAGGG	+	0.271159	0.0109392	2.39754	-2.88469	108
267	TGTACCCGACACCCCAAACTTGG	+	0.2713	0.0111041	-1.97478	-20.475	51
268	CACAGCCAGGCCTGCAGAGGAGG	+	0.271672	0.0109183	-4.1326	13.0265	146
269	GCTGCCCGCAGCCTCTCCCCTGG	+	0.272251	0.0109337	3.42495	2.1826	94
270	CTGCAGAGGAGGCCGAGGCCAGG	+	0.272706	0.0110297	6.74475	-17.1043	6
271	GGCCACAGCCAGGCCTGCAGAGG	+	0.273469	0.0109184	-3.72184	12.455	146
272	AAGAGTGTCTAAGGAGCAAGAGG	+	0.273835	0.010918	-4.22364	11.4627	140
273	CCCGACACCCCAAACTTGGAAGG	+	0.274462	0.0109553	8.73659	8.2282	104
274	GGAAGACAACGATCTTTATGAGG	+	0.27469	0.0109925	10.7652	-3.52201	65
275	AGGGTTTCACCATGTTGGCCAGG	+	0.274751	0.0112043	-1.20505	-12.3893	59
276	TTTGTATTTTTAGCAGAGACAGG	+	0.274759	0.0113116	-7.00677	-14.2594	50
277	TTTCACCATGTTGGCCAGGCTGG	+	0.276495	0.0114262	-9.89555	-14.9694	48
278	TCCCAAGTAGCTGGGATTACAGG	+	0.276896	0.0114804	-17.7524	-14.9994	36
279	GAGACAGGGTTTCACCATGTTGG	+	0.276991	0.0110548	6.24196	-17.538	6
280	CTCAAGTGATCCTCCCTTCTTGG	+	0.279362	0.0117147	-12.177	-15.6914	42
281	TTGTATTTTTAGCAGAGACAGGG	+	0.279579	0.0109263	2.51623	6.29455	101
282	TTCTTGGCCTCCCAAAGTGCTGG	+	0.279647	0.0110841	-3.52352	-10.6948	58
283	TCTTGGCCTCCCAAAGTGCTGGG	+	0.280526	0.0109874	17.2626	-3.40246	67
284	CCTCAGCCTCCCAAGTAGCTGGG	+	0.280998	0.011076	-2.21272	-10.4932	58
285	GAAAGGTACAAATGTAGTGTTGG	+	0.281087	0.0109247	-7.13888	8.34269	126
286	CTAAATTTCATCAGGGTATTCGG	+	0.281393	0.0131553	-18.1992	-20.8938	34
287	TTAAAAAACTAAATTTCATCAGG	+	0.281578	0.0152236	-15.0208	-22.0483	35
288	ATGAGGCTTATGGGCATGTTTGG	+	0.282286	0.0111778	-5.75042	-18.9346	54
289	TTTCTTTTTCATGAGGTGCTGGG	+	0.282376	0.0116894	-13.1754	-13.5942	42
290	GTCACGGCATGTTTGATGCAGGG	+	0.282632	0.0109248	2.88178	11.5182	102
291	GCTTATGGGCATGTTTGGGCTGG	+	0.28281	0.0110645	8.73153	-8.25213	25
292	TTTTCATGAGGTGCTGGGAGGGG	+	0.282874	0.0116343	-11.3267	-14.8287	48
293	CAGGGACGCTGTGCCCCAGCTGG	+	0.283411	0.0110059	5.40488	-10.1678	13
294	CTGGTTCTGTGTGAATTGTCTGG	+	0.28378	0.0110332	10.8643	-9.15614	24
295	CTTTTTCATGAGGTGCTGGGAGG	+	0.283814	0.0115233	-12.0225	-14.9994	42
296	TCCCAGACATCGCTTTTGCTTGG	+	0.284701	0.0111026	2.18237	-10.4355	17
297	TGTGTCTGTCATGAGGCTTATGG	+	0.285038	0.0112845	-11.7386	-12.9676	43
298	CCTGATCCTGTGGATACCCTTGG	+	0.285392	0.0109629	11.976	-0.252201	86
299	CATCGCTTTTGCTTGGTTGCTGG	+	0.286614	0.0120855	-14.7008	-15.7851	38
300	CTTTCTTTTTCATGAGGTGCTGG	+	0.288525	0.0123704	-14.8382	-18.691	33
301	GCTGGTCTTTCTTTTTCATGAGG	+	0.291361	0.011259	-0.656714	-11.807	59
302	TCCTGTTCCTCCTGATCCTGTGG	+	0.292187	0.0109205	1.39588	10.7809	99
303	CCAGCTCACTGGATGGATCTGGG	+	0.292881	0.0109325	8.35772	4.69437	83
304	CTTGGAAAGAGCCAGCTCACTGG	+	0.293073	0.0110101	8.05251	-17.8555	12
305	TTTTTCATGAGGTGCTGGGAGGG	+	0.293584	0.0133813	-14.5386	-20.6854	32
306	GATGGATCTGGGTCTGCCTTCGG	+	0.294682	0.0111913	-3.862	-20.8332	51
307	CGGCCTCCTCTCTGTGCAGCTGG	+	0.295644	0.0111993	-6.37208	-10.5063	46
308	GACCCTGCACAGCCCCATGCTGG	+	0.296773	0.0110702	3.90356	-15.8276	4
309	GGGCCAGAGATGGGGGGAGCAGG	+	0.297222	0.0110119	10.4589	-15.1142	29
310	CGTCAGGGGCAGCGGGTCCCAGG	+	0.297291	0.0111687	-6.93797	-17.962	57
311	AGCCCTCCGTCAGGGGCAGCGGG	+	0.298019	0.011087	-3.71324	-10.8892	58
312	CAGCCCTCCGTCAGGGGCAGCGG	+	0.298464	0.0109433	12.6326	-3.71295	65
313	GGCCCCAGCAGCCCTCCGTCAGG	+	0.298784	0.0109564	8.32743	2.37344	84
314	CCCCAGCAGCCCTCCGTCAGGGG	+	0.298941	0.0109241	-0.0420352	10.8904	99
315	GCCCCAGCAGCCCTCCGTCAGGG	+	0.29902	0.0109238	0.251811	10.1549	99
316	TTGTTTGTTTCAAATGAGACTGG	+	0.299222	0.0110514	10.8425	-9.64647	24
317	CAGGTGCATGCCGCCACACATGG	+	0.299396	0.0109606	5.42984	-8.06769	14
318	ACCTCAGCCACTTGAGTAGCTGG	+	0.299542	0.0115428	-15.146	-13.4668	41
319	TGTAATTCCAGCACTTTGGGAGG	+	0.300867	0.01092	-1.4344	25.9502	162
320	GGCTTCCAGAAGGCCTGGAGAGG	+	0.301503	0.0109877	4.91553	18.7628	173
321	CACCTTTGGTACCTCCCTGTTGG	+	0.30181	0.0109761	4.61241	-8.01234	14
322	GCTTCCAGAAGGCCTGGAGAGGG	+	0.301985	0.0109202	-9.12136	13.4385	142
323	GTGAGCCACTGTCCTGTGCTGGG	+	0.302493	0.0109317	-0.0900519	26.5749	164
324	GCCTCTGCTTGTGTCACCTTTGG	+	0.302541	0.0110887	-0.861906	-11.7949	59
325	CGAGGCCAAGCCCAGATGCCAGG	+	0.302817	0.010993	7.01822	-19.2326	10
326	CTGTGCACACCAGCAGGGGAGGG	+	0.303189	0.010916	-1.23139	21.3523	154
327	AGAGGCTGTGCACACCAGCAGGG	+	0.303939	0.0109227	-14.0588	5.03832	129
328	GGGCAGCCAGCAGTGGCACCCGG	+	0.305637	0.0109202	2.029	7.49775	101
329	GCCCAGGCTTGGGCACGTGGTGG	+	0.306274	0.0109217	-5.52453	13.964	147
330	GAGGCTGTGCACACCAGCAGGGG	+	0.306292	0.0109967	6.656	23.5796	176
331	GGCTCTCGGGTTCATGTCCTGGG	+	0.306731	0.0110296	4.50192	-15.6449	4
332	TGTGCACACCAGCAGGGGAGGGG	+	0.309003	0.0109326	5.96657	7.98745	104
333	GAGCCGCAGTCACATGGCAGAGG	+	0.309491	0.0109297	-3.20609	20.3655	153
334	GGGTTCATGTCCTGGGGTTGAGG	+	0.309745	0.0109663	15.4653	-1.55559	69
335	CAGCAGTGGCACCCGGCTCTCGG	+	0.309974	0.0110167	6.67239	-18.7424	6
336	TGGGAGGAGCCGCAGTCACATGG	+	0.310468	0.0109815	8.3299	-10.0032	25
337	GTTGGCCAAAGTGCCTCACGAGG	+	0.310556	0.0109198	-9.28823	4.62672	122
338	GCTGTGCACACCAGCAGGGGAGG	+	0.312709	0.0109324	6.72838	8.24927	104
339	GGGGAGGGGGCAGCCAGCAGTGG	+	0.313145	0.0109211	-9.93211	0.354146	116
340	AGTGAGCCACTGTCCTGTGCTGG	+	0.313354	0.01093	-1.56297	6.85	95
341	TCTCCTGGGGCAGATGTAAGGGG	+	0.313797	0.0109734	8.83378	-5.63612	76
342	TGCTGGGCCATCAGGGTGAGGGG	+	0.313908	0.0109359	10.4588	-2.8619	78
343	GGGAAGGCCCTGCACTGGGGTGG	+	0.314995	0.010917	-1.76563	21.594	154
344	GAACATTTCTGGTTGTTGCTTGG	+	0.31569	0.0111421	-1.32203	-13.283	59
345	CATCCATTGCCTGTTCTCCTGGG	+	0.31646	0.0111011	1.2764	-11.5578	18
346	CTGGGGCAGATGTAAGGGGAAGG	+	0.317575	0.010976	5.52436	21.8326	174
347	TCATCCATTGCCTGTTCTCCTGG	+	0.317753	0.0111042	-0.654725	-11.7133	59
348	TTGCTTGGAAAGAAGTGTCAGGG	+	0.318056	0.0109135	-8.60247	9.13757	125
349	GGCTGGCCTGGAGGGCAGGGTGG	+	0.318217	0.0109225	-11.1974	7.60246	127
350	TGGTGTTAAACAAGATGAGATGG	+	0.318741	0.0109498	-0.905001	-1.82626	109
351	TGCAGGAGGGCTGGCCTGGAGGG	+	0.319226	0.010922	-11.0156	3.69188	114
352	TTCTCCTGGGGCAGATGTAAGGG	+	0.320224	0.0110622	-3.21907	-17.2848	55
353	TAAGGGGAAGGCCCTGCACTGGG	+	0.32052	0.0109354	2.8939	0.722789	107
354	AAGATCTGCTTTCACTTTAAAGG	+	0.320728	0.0136424	-17.2875	-21.7647	34
355	AAGGGGAAGGCCCTGCACTGGGG	+	0.320751	0.010928	-13.8882	15.8516	136
356	ATGCTGCAGGAGGGCTGGCCTGG	+	0.321355	0.0113615	-9.50206	-15.3207	48
357	AGACTTGGGCTCTGGGGCAGAGG	+	0.322579	0.0109424	6.12254	-3.06205	74
358	CAAGAATGCTGCAGGAGGGCTGG	+	0.322695	0.0110757	-1.99597	-13.5847	63
359	CACCTCCTGACGGGGGCTGGGGG	+	0.32275	0.0109433	11.972	-3.18714	65
360	GGGGCAAGAATGCTGCAGGAGGG	+	0.32313	0.0109266	2.1898	20.5295	168
361	GTCAGGGGCAAGAATGCTGCAGG	+	0.323548	0.0110168	10.6497	-11.5788	31
362	AGGGGCAAGAATGCTGCAGGAGG	+	0.324101	0.0109236	-10.0944	11.7889	141
363	GGAGGGCTGGCCTGGAGGGCAGG	+	0.324145	0.0109336	-1.393	3.22757	91
364	TGGTGGGACAGAGACCCACGCGG	+	0.32419	0.0110645	7.73497	22.1956	176
365	GCCACTCTGCTTCTGCCTCATGG	+	0.325608	0.0112373	-5.42325	-13.9698	45
366	CACAGACCCCCTATGGTCCAGGG	+	0.32577	0.0109332	13.0514	4.2116	87
367	TTTCTCTTGTTGCCTACCCTGGG	+	0.326495	0.0110234	3.75038	-12.0045	15
368	TTAAAACACCACAAGGAGAGGGG	+	0.326496	0.0109234	3.66491	9.43165	102
369	CACAAGGAGAGGGGGTCTGGGGG	+	0.326714	0.0109217	-7.37993	1.33201	117
370	GTGTCCACAGAGTGCTTGGTGGG	+	0.326807	0.0109249	-7.06744	11.4513	138
371	TAAAACACCACAAGGAGAGGGGG	+	0.327805	0.0109564	10.121	-4.9289	76
372	AGTCATCTGTCTTGTGCATCAGG	+	0.330435	0.0115354	-9.54122	-11.8638	47
373	CGGAGCCTTAAAACACCACAAGG	+	0.331156	0.0109182	-11.994	12.1455	131
374	CCTTAAAACACCACAAGGAGAGG	+	0.331612	0.0109285	3.06998	10.4319	102
375	CACCACAAGGAGAGGGGGTCTGG	+	0.332359	0.011026	9.88086	-12.3563	30
376	CCACAAGGAGAGGGGGTCTGGGG	+	0.333177	0.0109585	13.0782	-16.1924	7
377	TACTCACAGAGTGGTGGCGCTGG	+	0.334166	0.0109346	1.97959	2.41545	94
378	CTCATGGTTCTGGGGTTGACAGG	+	0.334762	0.01117	-4.07494	-14.9782	62
379	CAGGTCACCCCAAACTTCAGAGG	+	0.334799	0.010945	10.0611	4.42997	82
380	CAAACTTCAGAGGCCTAAAACGG	+	0.335378	0.015136	-16.4994	-23.0452	35
381	ACCGTGAGGGCTGGTGTTTTGGG	+	0.335474	0.0124116	-17.9684	-18.8972	37
382	CCCAGGCTCCCTGTGACTTTTGG	+	0.335857	0.0114297	-14.1944	-12.9717	40
383	GCCTTGAGCTGCACCTCCCCAGG	+	0.33659	0.0109297	1.5978	8.89649	99
384	GCGGGGCGCATACCTGGCCCAGG	+	0.337049	0.0109524	1.6516	-3.26472	108
385	TTTGGGGCCAAGCCGGTGCGGGG	+	0.337303	0.0109383	-0.501261	-5.39519	113
386	CACCGTGAGGGCTGGTGTTTTGG	+	0.33735	0.0127119	-15.7439	-19.6297	32
387	TGACAATGTGACCCTGGACATGG	+	0.337685	0.0109256	-3.09945	6.45878	89
388	TGCAGCAGAGATCGGATATGAGG	+	0.337757	0.0109204	-3.13225	-1.82277	106
389	TGTGACCCTGGACATGGAGCTGG	+	0.338548	0.0109293	-0.856112	4.44144	90
390	AGCTGGCTCACCGTGAGGGCTGG	+	0.339536	0.0109265	-1.414	11.2378	97
391	CTGGTGTTTTGGGGCCAAGCCGG	+	0.339846	0.0110092	6.86678	-18.3725	6
392	GCCGGTGCGGGGCGCATACCTGG	+	0.340341	0.0112199	-8.02898	-19.6565	44
393	CTCCCTGTGACTTTTGGCCCTGG	+	0.340729	0.0110321	8.22344	-8.39863	25
394	CCACCAACACCATGTACCACAGG	+	0.34267	0.0109484	10.3368	4.88636	82
395	TGCCTATGACAATGTGACCCTGG	+	0.342972	0.0109431	8.89977	-0.706007	77
396	GTCAGGAGCCTGCTGTGGGCTGG	+	0.343519	0.0109319	-5.79387	7.40099	123
397	CTTCATGGGCGGGGTGGGGTGGG	+	0.343625	0.0109809	7.26535	-3.41824	76
398	AGGCATGAACACCAAGCTGGAGG	+	0.343813	0.0109231	-2.71418	18.0499	152
399	ATGTGCAAGAACTTCATGGGCGG	+	0.34387	0.0109363	6.14913	24.0766	166
400	AACCGAGGCAGGGAGCCTGTGGG	+	0.343962	0.0109592	7.73307	-7.10798	25
401	GAGCCCCCTCTCATCTCTACAGG	+	0.345583	0.0111414	-0.864345	-11.9462	59
402	GGGCGGGGTGGGGTGGGGTCAGG	+	0.345748	0.0110698	2.53771	-19.2549	1
403	AAGAACTTCATGGGCGGGGTGGG	+	0.346382	0.0109273	-0.680786	7.40682	95
404	GTGCAAGAACTTCATGGGCGGGG	+	0.346416	0.010955	7.32593	9.51908	103
405	ACTTCATGGGCGGGGTGGGGTGG	+	0.346619	0.0110781	1.95808	-17.426	2
406	AGGTGGCGGTGCTGCAGGTGGGG	+	0.347206	0.0109204	-2.66188	19.1529	153
407	CCACTCCTGTGGCTTGTGAGGGG	+	0.347328	0.0109208	-3.66153	22.9291	160
408	CACTCCTGTGGCTTGTGAGGGGG	+	0.347429	0.0109148	-6.00919	10.3698	138
409	CAAGAACTTCATGGGCGGGGTGG	+	0.347886	0.0109771	7.81789	-1.82581	77
410	TTCATGGGCGGGGTGGGGTGGGG	+	0.348148	0.0109517	7.95313	-4.55852	76
411	AGAACTTCATGGGCGGGGTGGGG	+	0.348296	0.0109355	6.74652	6.77659	80
412	GCCAGGCATGAACACCAAGCTGG	+	0.348631	0.0109571	0.679069	-5.18162	113
413	TCCTGTGGCTTGTGAGGGGGTGG	+	0.34906	0.0109214	-5.27326	8.65844	139
414	AGCCCCCTCTCATCTCTACAGGG	+	0.349498	0.0109316	7.81585	4.64121	83
415	AGCAGTGGCACCCGGCTCTCGGG	+	0.351695	0.0110488	-3.64447	-20.4923	51
416	CAGAGGCTGTGCACACCAGCAGG	+	0.35172	0.01093	-1.25994	4.03242	91
417	GGAGCCCAGCCCAGGGATGGAGG	+	0.352644	0.010921	-0.16104	8.65648	95
418	GTGCACACCAGCAGGGGAGGGGG	+	0.353023	0.0109238	3.28441	8.23996	100
419	CGGCTCTCGGGTTCATGTCCTGG	+	0.353053	0.0109331	2.44974	0.688122	107
420	GGTGCCTGCTTTAGACTGGGTGG	+	0.353379	0.0109326	0.765592	1.14284	107
421	GCTCTCGGGTTCATGTCCTGGGG	+	0.353872	0.0109237	-2.48821	5.14047	89
422	AAGACACAAGATGGAAGCCAGGG	+	0.354253	0.010982	1.27827	16.3975	156
423	GGATGGAGGGAAAGGGCCTCTGG	+	0.354682	0.0109673	12.2472	-15.9768	8
424	AGATGGAAGCCAGGGCGATGTGG	+	0.354904	0.0109237	-3.75608	-0.945397	106
425	GAAGACACAAGATGGAAGCCAGG	+	0.355046	0.0109556	8.83172	-4.80753	76
426	CCTCTGGCCGATGGGTACTCTGG	+	0.355583	0.011147	-12.2714	-11.3532	43
427	GGGTTGAGGAAGACACAAGATGG	+	0.355661	0.0109215	-14.218	5.51899	129
428	ACTGGAGCCCAGCCCAGGGATGG	+	0.356194	0.010928	-3.15062	8.61346	96
429	GATGGGTGCCTGCTTTAGACTGG	+	0.35633	0.0114264	-7.57425	-15.795	49
430	GGTACTCTGGGAGCCAGGGCTGG	+	0.356838	0.0109441	2.16919	-0.0809426	107
431	GGGAAAGGGCCTCTGGCCGATGG	+	0.357028	0.0109258	-3.42569	4.07819	91
432	ATGGGTGCCTGCTTTAGACTGGG	+	0.357605	0.0110015	15.5751	-0.173679	69
433	GAGCCCAGCCCAGGGATGGAGGG	+	0.357955	0.0109332	-1.25495	15.9461	158
434	CAGGGCGATGTGGCAGAGATGGG	+	0.357973	0.0109259	-8.11766	-0.981608	120
435	GGAAAGGGCCTCTGGCCGATGGG	+	0.357997	0.0110619	1.18566	-12.6717	18
436	TGTCATAGATGTGTCGGTGATGG	+	0.359242	0.0109283	-4.67978	8.85942	139
437	GCTGCTCGGGAGCTGACTCACGG	+	0.359276	0.0109667	12.1266	-16.5583	8
438	GGACACATCCTGGTGCTGCTCGG	+	0.359847	0.0109723	11.022	-3.67141	65
439	ACGATGCTGCTACTTTTTCATGG	+	0.360161	0.0120164	-9.23143	-14.0152	48
440	ACTGCCCAGCACTCGGGAGCTGG	+	0.36143	0.0112853	-7.73985	-14.2026	50
441	GCCCAGCACTCGGGAGCTGGTGG	+	0.362036	0.0109225	2.24322	9.00343	99
442	TTTCTCCACACGCACAGGCCTGG	+	0.362255	0.0112862	-7.8303	-12.6245	47
443	CCCAGCACTCGGGAGCTGGTGGG	+	0.362664	0.0109319	3.71262	9.0146	102
444	CTCACTTTCTCCACACGCACAGG	+	0.362804	0.0109561	14.6372	1.15288	68
445	TAATCAGGACTCCCAGCCTCTGG	+	0.362947	0.0109538	3.83295	-6.05124	112
446	GTTCCTCTCAGCTTGTAATCAGG	+	0.36314	0.011944	-13.8028	-14.6406	42
447	GCCAGCACTGCCCAGCACTCGGG	+	0.36335	0.0110639	-2.90115	-20.9208	51
448	GGGTGGACTCTCAATGCTGGTGG	+	0.363456	0.0109233	-4.29701	14.4624	145
449	CAGCACTCGGGAGCTGGTGGGGG	+	0.363905	0.0109889	5.44498	23.0312	166
450	GGCCAGCACTGCCCAGCACTCGG	+	0.364231	0.0109349	11.2898	1.07092	86
451	CCAGCACTCGGGAGCTGGTGGGG	+	0.364406	0.0109178	-3.44841	17.7272	152
452	CTCCACACGCACAGGCCTGGTGG	+	0.366087	0.0109234	-3.17657	11.5224	146
453	TCTGGGTGGACTCTCAATGCTGG	+	0.367747	0.0109417	-0.0066087	-4.85567	113
454	AGTTGAAGTGGGGAGGTGACTGG	+	0.368357	0.0110169	11.4147	-13.4196	29
455	CCATCCTTGGGGCCAGGGGCTGG	+	0.368579	0.0110477	3.3616	-20.0161	3
456	GGGGCCAGGGGCTGGGACCCAGG	+	0.368961	0.0109949	8.14353	-19.417	10
457	ACAAGCCCAAAACAGCCCTAGGG	+	0.369539	0.0109209	-7.54632	0.635201	117
458	GTTGAAGTGGGGAGGTGACTGGG	+	0.370057	0.011052	3.10387	-16.8102	2
459	AGGAGCCTCCAGTTGAAGTGGGG	+	0.370549	0.0112834	9.82476	21.8498	175
460	CTGTGTCCTCCCTGGCCGCCCGG	+	0.370882	0.0110933	0.18009	-11.8342	59
461	CCAGGAGCCTCCAGTTGAAGTGG	+	0.370984	0.0109228	4.17314	10.1293	102
462	TTGAAGTGGGGAGGTGACTGGGG	+	0.371249	0.0109156	-13.2911	6.85405	130
463	CTTGCCCACTGTGTCCTCCCTGG	+	0.371262	0.0109804	5.17256	-8.38293	14
464	AGCTGTGTCCGCCTCCTGCCTGG	+	0.371606	0.0110091	7.96976	1.24458	71
465	AAGTGGGGAGGTGACTGGGGTGG	+	0.371748	0.010926	-10.3266	10.0013	128
466	ATGCAGGACTGTTTGTGTTTTGG	+	0.372981	0.0128488	-15.2326	-19.7356	32
467	AGAGTGGTGGCGCTGGGACCTGG	+	0.373925	0.0109344	1.72247	-2.3667	108
468	ACCACAAGGAGAGGGGGTCTGGG	+	0.373939	0.0111401	-3.55753	-16.1195	62
469	TCATGGTTCTGGGGTTGACAGGG	+	0.373951	0.010948	7.54542	-0.336986	77
470	CTGCTTCTGCCTCATGGTTCTGG	+	0.374032	0.0113196	-7.76285	-11.3822	47
471	GCTTGGGCTTTTTCCCAACATGG	+	0.374058	0.0111662	-1.18579	-18.2502	53
472	TGCTTCTGCCTCATGGTTCTGGG	+	0.374427	0.0113907	-17.0898	-13.736	41
473	TGGGGTTGACAGGGCTCAGCTGG	+	0.375125	0.0112336	-5.95139	-17.9433	57
474	AGTCCTCGCTTGGGGTCTCCTGG	+	0.37608	0.0110975	-5.28972	-11.8732	46
475	AGCTGGGCAGTCCTCGCTTGGGG	+	0.376473	0.0109197	-3.0977	5.49549	89
476	CAGCTGGGCAGTCCTCGCTTGGG	+	0.376765	0.0109697	4.58544	-7.84073	14
477	TAGCTGTACTCACAGAGTGGTGG	+	0.377317	0.011088	4.59843	17.0664	155
478	AGGCGCCCACTCACATGTCTGGG	+	0.377663	0.0110108	3.81893	-11.3509	15
479	GAGGCGCCCACTCACATGTCTGG	+	0.377709	0.0110479	2.10712	-12.2047	18
480	GGGTAGCTGTACTCACAGAGTGG	+	0.377887	0.011789	9.90906	22.7169	175
481	GCTTCTGCCTCATGGTTCTGGGG	+	0.378159	0.0110069	1.39141	-12.1956	18
482	TCAGCTGGGCAGTCCTCGCTTGG	+	0.378218	0.0109545	2.81817	-0.297736	107
483	GGGGTTGACAGGGCTCAGCTGGG	+	0.378521	0.0109254	-4.08115	9.69028	140
484	GAGTGGTGGCGCTGGGACCTGGG	+	0.379723	0.0109887	8.40665	-18.276	12
485	GTCCTCGCTTGGGGTCTCCTGGG	+	0.38124	0.0110095	2.83419	-13.5196	19
486	ACATGGCAGCTGGGCTCTAAGGG	+	0.381391	0.0111179	-4.91941	-19.8205	54
487	ACTCACAGAGTGGTGGCGCTGGG	+	0.381724	0.0109587	7.73126	-4.08665	76
488	GTGGTGGCGCTGGGACCTGGGGG	+	0.38195	0.0109583	5.26812	19.6252	174
489	AGTGGTGGCGCTGGGACCTGGGG	+	0.382	0.0109239	-12.1359	7.23771	130
490	CTTTTTCCCAACATGGCAGCTGG	+	0.382327	0.0136469	-17.6071	-21.839	34
491	CCACTCACATGTCTGGGAGTTGG	+	0.382751	0.0109503	8.16047	-1.34498	77
492	TTTTTCCCAACATGGCAGCTGGG	+	0.382786	0.0159343	-15.9567	-23.7376	35
493	CCCGGGACTCATGCAGAAGAGGG	+	0.383216	0.0109234	-2.01256	6.21972	89
494	GGGCAGAGGGCTGGGGCCTTGGG	+	0.383299	0.0111374	-6.45211	-20.1773	54
495	CTCTCAGAAAGCCACAGAGATGG	+	0.38389	0.0109264	-8.59573	11.325	141
496	TCTCAGAAAGCCACAGAGATGGG	+	0.385274	0.0109339	6.9457	-1.57918	77
497	AGAGATGGGCGTGCGGCTGATGG	+	0.38528	0.0109802	11.7286	-12.8022	29
498	GATGGGCGTGCGGCTGATGGTGG	+	0.385791	0.0109214	-8.66365	-0.111057	116
499	CGAGCAGACCTACTTCCAGCCGG	+	0.386379	0.0109258	-8.27414	14.2234	142
500	GGCCATCAGTCGCCTGACGCTGG	+	0.386708	0.0109266	-2.49821	7.19328	96
501	CACATACCAGTGCTACCTCAAGG	+	0.386993	0.0109264	-2.07314	3.78945	91
502	AAGCCACAGAGATGGGCGTGCGG	+	0.388164	0.0109186	-7.24683	10.4723	138
503	GGGCTTGGAGACCCCACAGGAGG	+	0.38855	0.0109964	5.81916	21.0273	174
504	GCCTGACGCTGGAGATGCAGCGG	+	0.388907	0.0109433	-0.589851	15.6053	158
505	AGCCCCTCCCTGCCTGCCTTGGG	+	0.388966	0.0110125	3.30368	-10.5055	17
506	CTTGGAAGCCACCTCCTGACGGG	+	0.389	0.0110168	6.84951	0.174945	71
507	GGTATTTCACCATGTTGCCCAGG	+	0.389254	0.0110237	15.2778	-3.56367	67
508	TTTCACCATGTTGCCCAGGCTGG	+	0.389259	0.0113686	-8.36431	-16.0127	49
509	AATGCTGGGCCATCAGGGTGAGG	+	0.390286	0.0109723	6.47496	-3.49286	74
510	ACGGGGGCTGGGGGTCAGAGTGG	+	0.390704	0.0109357	-0.247111	-5.0542	113
511	AGAGTGGCCAGCTGAATGCTGGG	+	0.390709	0.0109237	2.71071	6.44424	101
512	CCCAAAGTGCTGGGATGACAGGG	+	0.391051	0.0109517	6.79994	-2.31876	77
513	ACTTTGGCCTCCCAAAGTGCTGG	+	0.391096	0.0111396	-5.01025	-10.8831	46
514	CTTTGGCCTCCCAAAGTGCTGGG	+	0.391101	0.0111231	-4.23185	-10.4002	46
515	GCCACCTCCTGACGGGGGCTGGG	+	0.392268	0.0110427	-1.1479	-10.579	59
516	CAGCTGAATGCTGGGCCATCAGG	+	0.392351	0.0111646	-7.07924	-15.8908	49
517	CAGAGTGGCCAGCTGAATGCTGG	+	0.392511	0.0109375	6.72373	-2.82776	74
518	TTGGAAGCCACCTCCTGACGGGG	+	0.392729	0.0109709	1.89459	26.8111	163
519	AGCCACCTCCTGACGGGGGCTGG	+	0.392938	0.0110353	1.11877	-9.84934	17
520	AGCTGAATGCTGGGCCATCAGGG	+	0.393247	0.0110124	7.11983	-16.6021	9
521	TGGAAGCCACCTCCTGACGGGGG	+	0.393327	0.011105	3.85542	27.1179	167
522	CCACCTCCTGACGGGGGCTGGGG	+	0.393331	0.0109474	13.2061	-2.87993	64
523	GTAAGGGGAAGGCCCTGCACTGG	+	0.393578	0.0109233	-12.8734	3.38741	114
524	GTTGCTTGGAAAGAAGTGTCAGG	+	0.39404	0.0110076	10.5811	-10.2523	30
525	ATGCTGGGCCATCAGGGTGAGGG	+	0.39446	0.0109931	13.3993	-7.6935	21
526	GTTCTCCTGGGGCAGATGTAAGG	+	0.395091	0.0110788	-3.04744	-17.1513	55
527	TCACTTTAAAGGAACATTTCTGG	+	0.396234	0.0131075	-17.9629	-21.3928	34
528	ATCCATTGCCTGTTCTCCTGGGG	+	0.396972	0.0109243	-5.99829	17.748	150
529	GGCTTGGAGACCCCACAGGAGGG	+	0.39718	0.011046	7.01819	22.0452	176
530	TCCCTGCCTGCCTTGGGGCTTGG	+	0.397214	0.0110659	-1.16331	-10.4763	59
531	GCCCCTCCCTGCCTGCCTTGGGG	+	0.398021	0.0109544	14.2355	0.6361	68
532	GATGCAGCGGAAGTTCAATGTGG	+	0.398159	0.0109314	-1.1014	-0.534556	109
533	TTGGGGCTTGGAGACCCCACAGG	+	0.398421	0.0109249	-12.6244	15.5191	136
534	CACGGGATGGAGGAGGGAGTGGG	+	0.398659	0.0109202	-14.5605	10.3524	132
535	CTCCTCTCATCTGAGCTCCCTGG	+	0.398844	0.0109464	13.0582	-3.29808	64
536	TTTATACTCAGCACCCACCAGGG	+	0.399204	0.0109733	4.98652	-8.30776	14
537	GCACCCACCAGGGAGCTCACGGG	+	0.399416	0.0109998	5.93721	-14.7174	4
538	CAGCCCCTCCCTGCCTGCCTTGG	+	0.39975	0.011079	2.15519	-13.6176	19
539	GCTTGGAGACCCCACAGGAGGGG	+	0.401802	0.0109247	-1.5388	21.8244	154
540	GGGAGTGGGCCGTGCCCCCAAGG	+	0.401899	0.0109347	0.772761	-1.99123	109
541	TCACGGGATGGAGGAGGGAGTGG	+	0.402029	0.0109222	-15.0183	10.7078	132
542	TTTTATACTCAGCACCCACCAGG	+	0.402377	0.0147515	-14.5346	-22.1306	35
543	GTGCCCCCAAGGGGTTGTTGGGG	+	0.403247	0.010936	6.63317	6.21178	80
544	CCAGGGAGCTCACGGGATGGAGG	+	0.40385	0.0109217	-9.80317	4.14074	114
545	GGGAGCTCACGGGATGGAGGAGG	+	0.403974	0.010972	4.15961	24.6468	165
546	CCCCACACTTGCAGAGCTGCTGG	+	0.404628	0.011022	-0.952745	-10.0505	59
547	ACTTGCAGAGCTGCTGGAGGTGG	+	0.406522	0.010925	-7.50503	9.7227	126
548	GGAGCGGCAGCTGCTGTGGCTGG	+	0.407073	0.0109324	2.98516	2.6958	94
549	GTCGGGAGCGGCAGCTGCTGTGG	+	0.407082	0.0109213	-8.415	6.02309	122
550	ATGGTGGGGGCACTCAGGTGTGG	+	0.407732	0.0109198	-12.0816	10.5088	131
551	TCCCAGCCCTGCCAATGGTGGGG	+	0.40787	0.0109257	-2.23759	25.7411	162
552	GCACCCCCCCGCCCCCGCCCAGG	+	0.408066	0.0109883	12.8924	-0.711514	86
553	GTGCCTCCCAGCCCTGCCAATGG	+	0.40826	0.0109231	0.504917	10.6724	99
554	TGGTGGGGGCACTCAGGTGTGGG	+	0.408307	0.0109309	-2.99327	0.494115	106
555	CCTCCCAGCCCTGCCAATGGTGG	+	0.408703	0.0109264	4.62953	7.29364	100
556	CATGTGCTGTACCCCCAGACAGG	+	0.409532	0.0109734	3.21681	-3.41626	75
557	ACTGGCTGCGTTGGAGGTTCCGG	+	0.409965	0.0110942	-3.99586	-17.436	55
558	GGCCTCAGGGTGGCACTTCCTGG	+	0.410053	0.0113879	-11.9767	-17.6512	39
559	TGAGAGGGTTCCCGTGGGCTGGG	+	0.410728	0.0109267	-1.60932	11.3233	97
560	GTCCAGGTGGCCCTCCCTCCCGG	+	0.411314	0.0109396	4.60392	2.14818	72
561	CACTAAGAGAGGTTTAGCCTGGG	+	0.411676	0.0111709	-1.21048	-16.1354	60
562	CCTGCTGTCCCGGTTTGCTGAGG	+	0.412901	0.0109306	3.75011	11.6098	102
563	GTTTAGCCTGGGCCTCAGGGTGG	+	0.413521	0.0109235	-7.36447	17.1093	143
564	GGGCTCTGTGCTGCTTGTCCAGG	+	0.413537	0.0109409	10.7944	-0.956961	79
565	GCACTTCCTGGCCCTTGCTGTGG	+	0.414265	0.0109221	0.695237	10.3357	99
566	GTACCCCCAGACAGGACAGCTGG	+	0.41478	0.010958	12.6476	-4.47871	65
567	CTGCATGAGAGGGTTCCCGTGGG	+	0.414923	0.0109228	1.46167	21.7961	171
568	AGATGACGAGGATGCTACAGCGG	+	0.414968	0.0109164	-11.653	4.75366	114
569	CCTGCATGAGAGGGTTCCCGTGG	+	0.415246	0.0109212	-8.92375	5.74777	122
570	ACACTAAGAGAGGTTTAGCCTGG	+	0.415273	0.0117726	-10.1342	-14.7734	48
571	GAGGTTTAGCCTGGGCCTCAGGG	+	0.415308	0.0109446	8.65928	-5.17015	76
572	GTCCCGGTTTGCTGAGGAGGAGG	+	0.415453	0.0109326	2.75061	24.3004	165
573	TTTTGGGGCCAAGCCGGTGCGGG	+	0.415545	0.0126338	-14.5585	-19.4509	33
574	GTTTTGGGGCCAAGCCGGTGCGG	+	0.415567	0.0109744	5.28266	-3.81561	74
575	CCCTCTGTCTTCTCAGGGCAGGG	+	0.41598	0.0109285	3.62313	11.6893	102
576	TCCCACCCCTCTGTCTTCTCAGG	+	0.416228	0.0114118	-10.0238	-11.7962	47
577	CCCACCCCTCTGTCTTCTCAGGG	+	0.417435	0.010958	14.1522	0.94136	68
578	GGGCAGGGCGCCAAGAAACCAGG	+	0.41767	0.010972	12.9801	-14.7892	7
579	CCCCATCAACCCCATGTACGAGG	+	0.418807	0.0109412	11.2006	5.93729	82
580	CGAGCCTGTGCAGCAGAGATCGG	+	0.419044	0.0109234	-3.77881	-3.93054	121
581	CGCCAAGAAACCAGGCCTGAGGG	+	0.419789	0.0109853	13.6528	-9.46431	22
582	AGAAACCAGGCCTGAGGGAGAGG	+	0.420284	0.0109221	-3.3057	14.6311	159
583	CCAGGCCTGAGGGAGAGGCTTGG	+	0.420327	0.0109226	-11.749	9.19124	128
584	TGTCAGCCACATGTGTCCCCAGG	+	0.420375	0.0109303	5.32714	5.5857	81
585	CCCCTCTGTCTTCTCAGGGCAGG	+	0.420798	0.010996	6.46409	-2.55754	74
586	GCGCCAAGAAACCAGGCCTGAGG	+	0.421257	0.0109256	-1.79271	4.14064	91
587	ATGTGTCCCCAGGTCAGAACTGG	+	0.422994	0.0110815	-0.583708	-12.5719	59
588	CCTATTGAACAAAGTAAAATTGG	+	0.423621	0.0129169	-16.3494	-20.3432	32
589	TTACTTTTTCAAAAGCATTAAGG	+	0.423852	0.0131601	-17.6537	-21.1472	34
590	GAGAGTGTAGATGGGGGACCTGG	+	0.4241	0.0109645	8.13018	-4.37513	76
591	GGCAGGACAGGGTCAGAGCTGGG	+	0.425069	0.0109259	-3.40387	2.1084	118
592	GACCAGATCAGCTTCCCGCTGGG	+	0.42549	0.010927	-6.05135	16.2664	144
593	CTCCCTGGTGCGATGGAGTGTGG	+	0.42556	0.0109209	-9.15893	7.68039	125
594	TATCTGCCCCCATGCAGGCCAGG	+	0.426585	0.0116664	-11.5735	-13.2557	43
595	GCTTGCATCCTACTGTACTTTGG	+	0.427504	0.0112018	-5.96614	-17.7143	57
596	GGCATTATCTGCCCCCATGCAGG	+	0.427641	0.0111424	1.63099	-13.8072	19
597	CTGTACTTTGGACAGCTGCTAGG	+	0.428627	0.0109798	10.3273	-13.6568	29
598	TGGGGCCCTCCCTGGTGCGATGG	+	0.428688	0.0110048	3.85214	-11.2893	15
599	GTGCGATGGAGTGTGGTGCTGGG	+	0.428794	0.0109201	-12.7423	8.5997	130
600	GGTGCGATGGAGTGTGGTGCTGG	+	0.429175	0.0109255	-7.1957	9.46388	126
601	TGGGTGAATGGGGCCCTCCCTGG	+	0.429869	0.0109459	1.75325	-3.9417	113
602	TGCCCCCATGCAGGCCAGGCTGG	+	0.430626	0.0110908	-0.88917	-19.9197	53
603	GCTACCCTGTGTACAAGTATAGG	+	0.43079	0.0109373	10.2306	-1.62992	79
604	TGGAGTGTGGTGCTGGGCCTGGG	+	0.431063	0.0110613	6.55882	-17.6349	6
605	GGTGCTGGGCCTGGGCCTCATGG	+	0.431072	0.01109	-4.0709	-19.0098	55
606	AGCTTCCCGCTGGGTGAATGGGG	+	0.431349	0.0109245	4.29539	6.89521	100
607	CAGCTTCCCGCTGGGTGAATGGG	+	0.432228	0.0112351	-14.5068	-11.8833	40
608	TCAGCTTCCCGCTGGGTGAATGG	+	0.432442	0.0110519	-2.36439	-10.4885	58
609	GCGACCACAGGCCTGGAACTGGG	+	0.432682	0.0109448	6.64295	-5.69239	73
610	GCCAGCTCACTGGATGGATCTGG	+	0.432683	0.0109998	12.3823	-7.38827	21
611	GGTGCAGGCGACCACAGGCCTGG	+	0.433146	0.0109944	6.91727	-10.1467	13
612	TGAGAGGTGCAGGCGACCACAGG	+	0.433194	0.0109171	-10.6753	7.17242	127
613	GAAAGAGCCAGCTCACTGGATGG	+	0.434469	0.0109144	-4.428	19.8983	148
614	CAGCTGGTAATGAGAGGTGCAGG	+	0.434613	0.0109207	-4.68517	11.7263	140
615	GGCGACCACAGGCCTGGAACTGG	+	0.434929	0.0109381	9.89427	0.457975	85
616	TGGCACTCTTCACAGGTGCCTGG	+	0.435777	0.0110732	-3.25596	-10.8508	58
617	CAACGCCAAGGCCAAGGTGATGG	+	0.435804	0.0109683	12.6232	-11.4354	31
618	GGCCTGGAACTGGGCTCACATGG	+	0.435939	0.0110322	9.07875	-11.3783	30
619	GTGCCTGGACTACGTGCTGGAGG	+	0.43671	0.0109246	-7.82391	12.4021	142
620	CAGGTGCCTGGACTACGTGCTGG	+	0.436765	0.0109212	-11.1627	18.1188	133
621	CGCCAAGGCCAAGGTGATGGTGG	+	0.43722	0.010925	3.03055	8.86024	102
622	TCTGTGCAGCTGGTAATGAGAGG	+	0.437443	0.0109196	-3.97326	13.0807	146
623	GCCGTTGTCTCCTCCAGCTGGGG	+	0.437457	0.0109385	-2.10545	25.962	162
624	GCGCTTCGCACTGCGCAGGTAGG	+	0.437538	0.0109285	4.94672	6.49172	100
625	GGAGCTGAAGCACAACGCCAAGG	+	0.437567	0.0109511	3.19206	18.5966	173
626	GCTCACATGGCACTCTTCACAGG	+	0.437659	0.0110705	4.03084	-16.8355	4
627	AGCAGTGCAGAGCTCAGGGTGGG	+	0.437935	0.0111789	8.82568	23.2064	176
628	GATGGTGGCCTCCCACAATGAGG	+	0.438143	0.010924	-4.41995	1.99047	118
629	CATGAACACCAAGCTGGAGGTGG	+	0.438979	0.0109296	4.44391	11.6128	102
630	GCACCGTGGGGGCGCACAGGGGG	+	0.439028	0.010957	1.46262	-5.8275	113
631	GCTGGAGGTGGCGGTGCTGCAGG	+	0.439205	0.0112433	-7.67846	-16.7609	49
632	GGGGCGCACAGGGGGCATGGTGG	+	0.439547	0.0109218	-4.94856	-2.94657	121
633	GTGGGGTCAGGAGCCTGCTGTGG	+	0.439594	0.0109239	2.15163	19.6458	168
634	TGGGCACCGTGGGGGCGCACAGG	+	0.440431	0.0110032	7.63391	-19.8113	10
635	GAGGTGGCGGTGCTGCAGGTGGG	+	0.440795	0.0109235	-9.58468	3.21315	115
636	GTGAGGGGGTGGGCACCGTGGGG	+	0.440808	0.0109273	-13.387	12.2005	131
637	GTGGGGGCGCACAGGGGGCATGG	+	0.440849	0.0110664	0.522375	-15.6494	61
638	GAACACCAAGCTGGAGGTGGCGG	+	0.440894	0.0109449	-0.893002	15.6043	158
639	CTTCCCCTTCCCCACTCCTGTGG	+	0.441164	0.0109379	7.71403	4.40091	83
640	GGAGGTGGCGGTGCTGCAGGTGG	+	0.441677	0.0109222	-6.9442	5.19756	124
641	CCTGTGGCTTGTGAGGGGGTGGG	+	0.44178	0.0109221	3.53865	11.7362	102
642	TGAGGGGGTGGGCACCGTGGGGG	+	0.441985	0.0109219	-10.4181	0.513094	116
643	GGCACCGTGGGGGCGCACAGGGG	+	0.443727	0.0109314	-1.94734	-5.29766	110
644	AGCTGCTGGGGTTGGCCTGGTGG	+	0.443755	0.0109311	-2.64881	-4.68873	110
645	GGGGCATGGTGGGCAGTGGTCGG	+	0.444136	0.0109216	-11.112	6.77079	127
646	CCCCACTCCTGTGGCTTGTGAGG	+	0.444369	0.0109414	12.9753	4.57066	87
647	TGGGGTCAGGAGCCTGCTGTGGG	+	0.445031	0.0109244	-5.06152	2.20736	119
648	GGGCACCGTGGGGGCGCACAGGG	+	0.445137	0.0109522	14.5158	-12.4188	26
649	TGTGAGGGGGTGGGCACCGTGGG	+	0.445702	0.0109437	0.505368	-4.70094	113
650	CTGCTGGGGTTGGCCTGGTGGGG	+	0.445725	0.0109205	-11.9201	11.3282	131
651	TGGTTTTGGGAACTCACCCAGGG	+	0.446688	0.0111	7.60529	20.706	172
652	TTGTGAGGGGGTGGGCACCGTGG	+	0.446751	0.0109201	-14.2023	5.65258	129
653	CACTCTGCAGCTGCTGGGGTTGG	+	0.447054	0.010938	6.28479	9.48882	103
654	CCTGGTGGGGAGGAGGAGGTCGG	+	0.447305	0.0109349	-2.16056	-2.31954	111
655	TTTTATTTCCTTTCAGGGCCAGG	+	0.447708	0.0228361	-15.1328	-24.2932	35
656	CACCCCCACTGTGCCCTACAGGG	+	0.447743	0.0109658	6.14335	-8.08844	14
657	CCACCCCCACTGTGCCCTACAGG	+	0.447766	0.0113467	-9.30271	-12.7839	47
658	TTCCCTTTTATTTCCTTTCAGGG	+	0.448074	0.0113881	-8.7165	-12.525	47
659	CTGAGTGTCCTCGCTGCAGGAGG	+	0.448271	0.0109202	-4.79551	15.6319	145
660	CTTCCCTTTTATTTCCTTTCAGG	+	0.448446	0.0161427	-15.8457	-23.3953	35
661	TTTATTTCCTTTCAGGGCCAGGG	+	0.448627	0.0130542	-17.1757	-20.7161	34
662	GCCGTACTGCTCGGGCTTCCTGG	+	0.449299	0.0114347	-14.6903	-12.76	40
663	GTGTCTGTCATGAGGCTTATGGG	+	0.45085	0.0118322	-18.051	-15.8682	36
664	TTATTTCCTTTCAGGGCCAGGGG	+	0.451155	0.0111108	-4.55587	-10.5815	46
665	CTGCTGAGTGTCCTCGCTGCAGG	+	0.451574	0.0109465	2.13285	-2.45452	108
666	TGGGCTGGTCCCCAGAGTCACGG	+	0.452039	0.0109264	2.42115	4.39738	92
667	CTCGGGCTTCCTGGTGCACCGGG	+	0.452074	0.010937	8.89053	4.75116	83
668	AGTCACGGCATGTTTGATGCAGG	+	0.452273	0.0110767	-0.0810959	-14.1888	61
669	GCAAAGCTGTGTCTGTCATGAGG	+	0.453009	0.0109329	3.14876	3.53135	93
670	TGAGGCTTATGGGCATGTTTGGG	+	0.453046	0.0113604	-10.5848	-17.8424	44
671	GAAGACAACGATCTTTATGAGGG	+	0.453248	0.0110065	9.53263	-6.66896	25
672	AAGAACCTCATGAAAGCTTTGGG	+	0.454149	0.0112398	-11.8123	-11.7741	43
673	CTGTGGGCCCCAAACTGCTCAGG	+	0.454154	0.0110317	7.56399	-10.3272	13
674	AGGGAGCCCATCCTAGCCTGTGG	+	0.454669	0.0110824	5.87506	25.3115	166
675	CCAGGATGTCACATGTATTCAGG	+	0.455297	0.0118659	-14.4308	-16.7297	38
676	CAGAGCTCTCAGGGGTGAGCCGG	+	0.455455	0.011001	10.6709	-11.4213	31
677	CTCCCCGGAAAGACTCACCCAGG	+	0.456024	0.0110179	6.7031	19.9552	174
678	TGTGGGCCCCAAACTGCTCAGGG	+	0.456213	0.0109408	10.648	1.38497	85
679	GGGGTGAGCCGGGTGCCCAGAGG	+	0.456296	0.0109166	-7.32356	15.8105	144
680	TAAGAACCTCATGAAAGCTTTGG	+	0.456535	0.0109821	12.5555	-7.3665	21
681	TGAAAGCTTTGGGCCCTCCCCGG	+	0.457206	0.0109337	3.37136	2.59696	94
682	CAGGATGTCACATGTATTCAGGG	+	0.457719	0.0109768	10.8159	-6.49684	23
683	GGACACAGGGTGGCATGGGGAGG	+	0.457959	0.0109189	-12.5332	11.4809	131
684	TCCCTGGAGTCCACGCCGGCAGG	+	0.45893	0.0109472	8.86953	2.7386	84
685	GCCAGCACAGACCCCATAGAGGG	+	0.459034	0.0109383	1.6171	-1.02632	108
686	GGCTCTTTATAGAATTATCTGGG	+	0.459139	0.0116028	-13.7114	-13.3696	42
687	GGCCAGCACAGACCCCATAGAGG	+	0.459292	0.0109228	-4.6971	3.49108	119
688	CTCAGGAGTCCCTGAGGCTGGGG	+	0.45954	0.0109243	-4.02162	19.6604	148
689	GGGCTGGGACCCAGGTCACCAGG	+	0.460164	0.0110245	0.367308	-10.9667	59
690	AGAGCCCCATGCCCCATCCTTGG	+	0.461496	0.0111494	-1.50979	-21.2684	51
691	CATGCCCCATCCTTGGGGCCAGG	+	0.461608	0.0127179	-15.1561	-19.692	32
692	GAGTCCACGCCGGCAGGTGAAGG	+	0.462023	0.0109208	-3.56252	8.70709	96
693	AGCCTCCAGTTGAAGTGGGGAGG	+	0.462264	0.010914	-2.2375	14.7216	159
694	GAGCCCCATGCCCCATCCTTGGG	+	0.46436	0.0110777	-1.4159	-21.7786	51
695	GCCCTCCCTGGAGTCCACGCCGG	+	0.464421	0.0109131	-7.34405	14.8729	144
696	CAGGAGCCTCCAGTTGAAGTGGG	+	0.464442	0.0109241	3.7619	10.9072	102
697	CATCCTTGGGGCCAGGGGCTGGG	+	0.464804	0.0111849	-4.02899	-18.6345	55
698	ATGCCCCATCCTTGGGGCCAGGG	+	0.46548	0.0112183	-8.87163	-12.2988	47
699	AGCCCCATGCCCCATCCTTGGGG	+	0.467766	0.0109428	8.44337	4.12454	83
700	TGCCCCATCCTTGGGGCCAGGGG	+	0.468174	0.0109647	14.7511	0.0478023	69
701	GCCTTGTTGGCTAAGGGCTGAGG	+	0.468266	0.0109178	-6.49916	10.4516	138
702	GATGGGGGACCTGGGGTGGCAGG	+	0.468436	0.011198	-7.01401	-15.3941	49
703	TAAAGTCTGGAGAGTGTAGATGG	+	0.468654	0.011236	-4.5981	-16.2609	62
704	GGCCCTGTACCCCTGCACCGGGG	+	0.468721	0.0111381	2.8646	27.2403	163
705	ACAGGGTCAGAGCTGGGACAGGG	+	0.469228	0.010927	-14.6525	9.28428	132
706	ATCCCAACCCCACTTCAAAGGGG	+	0.470158	0.010939	9.65435	6.43212	82
707	GGGGCCCTGTACCCCTGCACCGG	+	0.470426	0.010922	-6.9108	16.1865	144
708	GCTCCTGGCTTTACCTGCACAGG	+	0.470584	0.0109714	6.20955	-1.92333	74
709	GCTTTACCTGCACAGGATGGAGG	+	0.470753	0.0109478	11.9297	-4.24219	65
710	CTGGCTTTACCTGCACAGGATGG	+	0.471432	0.0109278	-0.141324	23.3852	170
711	GACAGGGTCAGAGCTGGGACAGG	+	0.471876	0.010916	-1.5331	18.5037	151
712	TGTAGATGGGGGACCTGGGGTGG	+	0.472385	0.0109347	-8.9707	1.1742	116
713	GAGTGTAGATGGGGGACCTGGGG	+	0.473266	0.0109207	-12.151	7.33804	130
714	CTGCACCGGGGACAGTGTCCTGG	+	0.473829	0.0109883	11.9502	-16.5339	8
715	TGGCAGGACAGGGTCAGAGCTGG	+	0.474053	0.0109381	0.974178	-0.859145	109
716	AAAGTCTGGAGAGTGTAGATGGG	+	0.474305	0.0110165	11.3642	-15.7998	8
717	GGGACCTGGGGTGGCAGGACAGG	+	0.474398	0.0109273	-3.1425	0.922991	106
718	TGGAATTAGCCCTCAGCTCCTGG	+	0.475011	0.0109338	4.39665	4.00695	93
719	GGGCCCTGTACCCCTGCACCGGG	+	0.475039	0.0109201	0.509344	10.7255	99
720	CCGGGTGCCCAGAGGACACAGGG	+	0.4763	0.0109393	8.30025	-2.26856	77
721	AACTGCTCAGGGATGTTAGCAGG	+	0.47663	0.0118202	-14.6191	-16.4539	38
722	AGAGCTCTCAGGGGTGAGCCGGG	+	0.477272	0.0109684	14.0249	-2.80396	64
723	TAGCAGGTCCAGAGCTCTCAGGG	+	0.477364	0.0109282	3.61579	5.75998	101
724	AGCAGGTCCAGAGCTCTCAGGGG	+	0.478238	0.011148	7.86781	20.0206	172
725	GGGAGCCCATCCTAGCCTGTGGG	+	0.478715	0.0109329	11.2023	1.94993	85
726	GCCGGGTGCCCAGAGGACACAGG	+	0.4788	0.0109543	9.40545	-5.41905	76
727	TTAGCAGGTCCAGAGCTCTCAGG	+	0.479861	0.0109947	12.3054	-13.4755	29
728	GTGGCATGGGGAGGGGGTCCAGG	+	0.47995	0.0112163	-7.09147	-17.6899	57
729	CTGGAGCACATGATGGCTGCTGG	+	0.480085	0.0109421	8.13681	-3.7649	76
730	CCAGAGGACACAGGGTGGCATGG	+	0.48074	0.0109386	5.64063	-0.980945	70
731	CATGCAGTATGCACCCCTCCTGG	+	0.480813	0.0110271	4.27932	-11.5302	15
732	CACAGGGTGGCATGGGGAGGGGG	+	0.48183	0.0109385	-2.42212	-2.77136	111
733	CAGAGGACACAGGGTGGCATGGG	+	0.481845	0.0109266	3.00631	9.66675	102
734	GACACAGGGTGGCATGGGGAGGG	+	0.482288	0.0109228	-7.85629	11.4911	138
735	TGCACCCCTCCTGGTCGGCCTGG	+	0.482307	0.0109987	16.687	-2.00699	66
736	CATGGGGAGGGGGTCCAGGCAGG	+	0.482661	0.0110147	7.57167	-16.581	9
737	TGGGAGTCTGGAGCACATGATGG	+	0.482971	0.0109241	-8.65165	1.93716	115
738	CAGTATGCACCCCTCCTGGTCGG	+	0.484091	0.0109394	5.56124	3.94408	81
739	TCCTGGTCGGCCTGGGAGTCTGG	+	0.485294	0.0112275	-7.97588	-14.5342	50
740	CCTCATCCTGGCGGTTGCCCTGG	+	0.485676	0.0109767	14.501	-0.680929	69
741	CCCAGTGAGGCAAGGCTGCTGGG	+	0.485705	0.0109682	11.5821	-14.3326	29
742	GGTACTGCTTGTGCCCAGTGAGG	+	0.485865	0.0109143	-4.7959	18.925	150
743	TCTGAGCACCAGCTCCTTGAAGG	+	0.486277	0.0110485	4.85832	-13.0469	16
744	GCCCAGTGAGGCAAGGCTGCTGG	+	0.486303	0.0110024	8.27193	-13.6773	28
745	GAGCCCTTCTGTTTGACGATTGG	+	0.486422	0.011055	8.18699	-10.021	25
746	CCAGTGAGGCAAGGCTGCTGGGG	+	0.48672	0.0109279	1.96775	19.4601	168
747	CTGGCGGTTGCCCTGGTCCCTGG	+	0.486732	0.0109338	4.0075	1.41386	72
748	AGCCCTTCTGTTTGACGATTGGG	+	0.486857	0.0115892	-13.7913	-14.6104	42
749	GCTCCTTGAAGGCCTCATCCTGG	+	0.486971	0.01104	5.24162	-17.032	6
750	CCCTGTCTGCCTGTAGCCAGGGG	+	0.48708	0.0109605	0.262469	25.7187	164
751	TGCCCTGTCTGCCTGTAGCCAGG	+	0.487406	0.0113812	-8.14612	-11.331	47
752	CCTTCTGTTTGACGATTGGGTGG	+	0.487509	0.0109259	-4.99892	9.78346	140
753	GTGGGGCCTCTGTGAGAACTGGG	+	0.487666	0.0109482	8.14095	-6.77508	25
754	TGTCACATGGGAGCTGCAGGGGG	+	0.487998	0.0109227	-6.45835	13.9937	147
755	GTAGCCAGGGGTCTTCCTCCTGG	+	0.488225	0.0109295	-5.17047	2.01548	119
756	TAGCCAGGGGTCTTCCTCCTGGG	+	0.488496	0.0110183	5.65636	-10.8221	13
757	GGCCTCTGTGAGAACTGGGGAGG	+	0.488857	0.0109318	-1.4689	18.8283	151
758	GCCCTGTCTGCCTGTAGCCAGGG	+	0.488949	0.0109546	13.3209	1.11012	68
759	ACACAGGGTGGCATGGGGAGGGG	+	0.489166	0.0109303	-1.22285	0.381268	106
760	GGTGCCCAGAGGACACAGGGTGG	+	0.489358	0.0109244	-12.4417	12.0831	131
761	CATGATGGCTGCTGGCGCCTGGG	+	0.489404	0.0117865	-13.7482	-16.0308	38
762	GGGCTGTCCACAGGCCACAGAGG	+	0.489412	0.0109203	-6.46788	11.892	138
763	GCACCCCTCCTGGTCGGCCTGGG	+	0.490551	0.0111711	-6.62279	-10.7888	46
764	CCATTGCTCCCTGGAGACAGAGG	+	0.491543	0.0109283	-0.982801	13.4874	157
765	ACATGATGGCTGCTGGCGCCTGG	+	0.491773	0.0110914	1.10754	-17.1032	2
766	AGGCAGCTGCTGCCCAGCCCTGG	+	0.492105	0.0109267	-1.43699	5.25261	90
767	AGAGGACACAGGGTGGCATGGGG	+	0.493486	0.0109229	-8.93257	10.4621	141
768	GGCGCCTGGGCTGCCCCCATAGG	+	0.493656	0.0110181	5.42883	-20.1138	3
769	GCCCCCATAGGGCTGTCCACAGG	+	0.494201	0.010966	5.08182	-7.38819	14
770	GCGCCTGGGCTGCCCCCATAGGG	+	0.494212	0.0111154	2.75512	-19.6519	1
771	TCCCCACTGCCATTGCTCCCTGG	+	0.494372	0.0109964	11.6005	-6.69193	23
772	GGAGGGTGGCTTCAGTGGGCAGG	+	0.496519	0.0109659	0.773205	-4.91043	113
773	TGGCAGCAGTGCAGAGCTCAGGG	+	0.497316	0.010935	-1.45899	15.1919	159
774	GGCTGGTGAAATGAGCTGGAGGG	+	0.497735	0.0109364	2.3155	16.8986	156
775	AGCTGGAGGGTGGCTTCAGTGGG	+	0.49803	0.0110177	7.86321	-16.0801	9
776	ATCGGACTGTGAGAGCACAATGG	+	0.498771	0.0109205	-13.8249	8.96469	132
777	GGGCATTTGTGGGGAAAGGCTGG	+	0.498933	0.0109367	0.737021	-0.44413	109
778	GGTCGGGCATTTGTGGGGAAAGG	+	0.499331	0.0109705	7.20622	-3.75982	76
779	GGGCAGAGTGACCTGCTGGGTGG	+	0.499424	0.0109292	-12.2689	18.1859	133
780	GCTGGGTGGTCGGGCATTTGTGG	+	0.500051	0.011258	-11.7479	-17.9555	39
781	GAAAGGCTGGTGAAATGAGCTGG	+	0.500396	0.0109547	-0.760679	-3.0143	111
782	GTGGGCAGGCCCAGGCCCGCTGG	+	0.500509	0.0109514	2.02663	-3.07924	108
783	TGGCTTCAGTGGGCAGGCCCAGG	+	0.50067	0.0109354	1.90227	-3.05367	108
784	CCCGCTGGCATTCTGGACATCGG	+	0.501023	0.0109675	11.5059	-13.0978	29
785	TCACCTATGCTGGAGTGCAGTGG	+	0.501233	0.0109301	-4.86005	10.3667	140
786	GCCTCAGCCTCCCAAGTAGCTGG	+	0.501816	0.0113258	-13.5528	-12.0889	43
787	AATCTCGCTGTCACCTATGCTGG	+	0.501831	0.0113611	-9.13396	-14.2113	48
788	TATGCTGGAGTGCAGTGGCGTGG	+	0.50249	0.0109356	-1.03133	-1.59879	109
789	CAGGCATGTGCCACCACGCCTGG	+	0.502984	0.0109885	5.72471	-10.1625	13
790	CCAGGCTGGTCTCAAACTCCTGG	+	0.50301	0.0109444	0.12441	-6.19218	113
791	CTGCGCCTGGCCCGCGCTGCTGG	+	0.503613	0.0110425	2.90066	-13.5305	19
792	GCCCGTCCCGGGAGCCTTTACGG	+	0.504102	0.0118814	-18.3607	-17.5725	37
793	CCGCTTCGCGCCGCTGTCCACGG	+	0.504151	0.0109341	13.3889	1.39921	68
794	CGGAGTTTCCTGGCGTGAAACGG	+	0.504155	0.0111722	-6.25567	-14.8745	56
795	CAGCTGGCGAACCTGGGAGCTGG	+	0.504883	0.010924	-6.69967	4.48796	124
796	GGCCAGGGCAGTGCGGCCGCTGG	+	0.505064	0.0109954	8.27089	-18.6212	12
797	CGCCAGCGAGCAGCCCGCCGCGG	+	0.505376	0.0109325	-12.4516	12.713	131
798	CGTAGGAGGCGTACTGCAGCTGG	+	0.50596	0.0109605	4.9845	-1.04388	70
799	CTCCTGGAGCAAGGGAAGCCAGG	+	0.506871	0.0110343	9.21857	-12.5081	30
800	GGAGCCTTTACGGAGTTTCCTGG	+	0.507138	0.0112082	-11.8253	-11.9472	43
801	AGCAGCCCGCCGCGGGCCCAGGG	+	0.50765	0.0109259	1.90665	4.69064	92
802	GGGAATACAGAGTTATCACTTGG	+	0.507986	0.0109636	5.5348	-0.412757	70
803	GCGGCCGCTGGTGCCCGCCGTGG	+	0.508029	0.0109194	-11.4763	13.4062	134
804	CGTGGACTTCGGCAACGCGTAGG	+	0.508199	0.0109269	-9.1985	12.8329	142
805	CGGGGTGCAGCCGGGGCGCGGGG	+	0.508443	0.0109437	8.76835	1.79808	84
806	CGCGCCGCTGTCCACGGCGCCGG	+	0.508992	0.0109418	1.85904	-1.76124	108
807	GCGGGGTGCAGCCGGGGCGCGGG	+	0.509335	0.0111421	-5.19151	-21.0658	54
808	CCCAAGCATCTCCTGGAGCAAGG	+	0.509446	0.010932	4.20312	4.24784	93
809	CCAGGGGCCGTGCCAGGACGTGG	+	0.50974	0.010924	-9.3068	0.556879	116
810	GCGCGCCACGAGCAGGTGCGCGG	+	0.509781	0.0109251	-1.01051	1.44505	105
811	GAGCTGTCCCGCTCGGGCAGAGG	+	0.51054	0.0109311	6.96768	6.13364	80
812	TGGGCTGGGAACACTAAGAGAGG	+	0.512061	0.0111382	8.77097	21.8256	175
813	TCCCGCTCGGGCAGAGGGCTGGG	+	0.513003	0.0109342	6.44448	7.29764	104
814	GACGAGGATGCTACAGCGGATGG	+	0.513027	0.0109304	0.630527	18.018	156
815	AGGAGGAGCTACAGATGACGAGG	+	0.513633	0.0112173	9.40966	20.8194	175
816	GCTGTCCCGGTTTGCTGAGGAGG	+	0.513878	0.0109714	5.38413	-3.19389	74
817	GGGCTGGGGCCTTGGGGACCCGG	+	0.513997	0.0109959	11.0107	-11.154	31
818	CCAAGGCGAGCTGTCCCGCTCGG	+	0.514508	0.0109276	-7.72879	4.75366	124
819	AGCTGGAGCCCCTGCTGTCCCGG	+	0.514596	0.0109867	15.3448	-1.46337	69
820	CAAGGCGAGCTGTCCCGCTCGGG	+	0.514685	0.0109518	0.379435	-2.59998	109
821	GGCTGGGGCCTTGGGGACCCGGG	+	0.51606	0.0109652	13.6083	-11.9337	26
822	GGCAGAGGGCTGGGGCCTTGGGG	+	0.516086	0.0109988	9.88187	-19.0422	11
823	CCCGCTCGGGCAGAGGGCTGGGG	+	0.516396	0.0109218	-5.67306	3.19477	119
824	CGGGCAGAGGGCTGGGGCCTTGG	+	0.516675	0.0121504	-14.3019	-18.4561	33
825	GCGGATGGATGTCCTGCCCAAGG	+	0.516742	0.0109292	1.38608	25.1972	164
826	GTCCCGCTCGGGCAGAGGGCTGG	+	0.516827	0.0109254	-0.7643	6.94492	95
827	AGCTGTCCCGCTCGGGCAGAGGG	+	0.516846	0.0110166	-0.241084	-10.7033	59
828	ACCCGGGACTCATGCAGAAGAGG	+	0.517011	0.0109252	-2.54427	8.45852	96
829	CAAGGTGAGGGACGGCGATGTGG	+	0.517491	0.0109344	-3.0341	-3.70287	111
830	GATGTCTTAAGGTCAAGTTTTGG	+	0.517509	0.0115837	-13.8376	-16.6965	38
831	GGAACTGGCAAGGTGAGGGACGG	+	0.518084	0.0110698	7.92721	20.9146	172
832	GAGTGGCCAGCCACAGGGCAAGG	+	0.518127	0.0109204	-2.49061	10.8872	97
833	GGAGGAGGAGGCAGCAGGGCAGG	+	0.518372	0.0109312	-4.60301	4.472	119
834	GACGGCGATGTGGAGGCTTTGGG	+	0.518579	0.0113836	-10.8169	-17.7998	44
835	TCTAAGGGGCATCCCAAAAGAGG	+	0.518666	0.0109547	1.06229	-6.779	113
836	GGGAGGGAGTGGCCAGCCACAGG	+	0.518829	0.0109236	-12.2012	2.76023	114
837	GACATCCCAGGTAGAGGAACTGG	+	0.518856	0.0109458	11.8571	-3.86457	65
838	AGAGCCCCGGCCAAGGAGACAGG	+	0.519091	0.0109371	11.5876	-2.51788	65
839	AGGGCAGGAATGCCAGGGGAGGG	+	0.5192	0.0109345	2.54876	19.7285	168
840	GGTGCTGCAATAGGAGGAGGAGG	+	0.519234	0.0109205	-1.72414	16.9634	152
841	CATTCTAGGTGGCAGCTGAGTGG	+	0.51924	0.0109771	10.7185	-13.4397	29
842	GGGGAGTGCCCACATCTAAGGGG	+	0.519304	0.0109301	2.58492	3.16698	94
843	CAATAGGAGGAGGAGGCAGCAGG	+	0.519343	0.0110322	10.0543	-12.7132	30
844	GCTGGTGGTGCTGCAATAGGAGG	+	0.519454	0.010926	-4.17266	-2.23449	121
845	CCCAAAAGAGGAGCCAGTGCTGG	+	0.519871	0.0109704	5.40784	-3.55443	74
846	AGTGCTGGTGGTGCTGCAATAGG	+	0.519888	0.011054	1.93254	-17.1352	2
847	AAAAGAGGAGCCAGTGCTGGTGG	+	0.520053	0.0111562	-5.53243	-16.8012	57
848	TAGAGGAACTGGCAAGGTGAGGG	+	0.520188	0.0109223	-1.28328	19.5644	151
849	AGGGCAAGGACGGGCATTCTAGG	+	0.520509	0.0112722	-9.02115	-17.8981	44
850	TTGTGGCCAGGATGTAGTGGGGG	+	0.520618	0.0110825	7.79809	22.6285	176
851	CAGAAGCCATGCCCACCTTGTGG	+	0.520779	0.0109271	0.776382	9.27393	99
852	CCTTGTGGCCAGGATGTAGTGGG	+	0.521053	0.0110531	9.53039	-10.8314	30
853	ATTCTAGGTGGCAGCTGAGTGGG	+	0.521102	0.0110947	-1.40966	-17.0782	60
854	CCGGGTGATGCGTGAGCAGCAGG	+	0.521445	0.011052	2.73628	-17.5607	2
855	ATCTGTAATTTAAAGTTTTTTGG	+	0.521927	0.019438	-15.7246	-24.0008	35
856	GTGAAGACAGGACAGAGTGGAGG	+	0.522109	0.0114163	9.93703	21.3215	175
857	GGTGTGAAGACAGGACAGAGTGG	+	0.522603	0.0111604	8.79548	20.6116	175
858	TTGATTTTAGAAAAGCAATGCGG	+	0.522618	0.0109409	6.35221	-4.75239	73
859	AGCCGCCTTCCGAGGACTCGGGG	+	0.522969	0.0109248	1.30192	9.54828	99
860	TGTGTGGGACACAGCAGCTGTGG	+	0.52331	0.0109464	1.21644	17.7141	156
861	CAGCCGCCTTCCGAGGACTCGGG	+	0.523383	0.0109359	14.6243	1.7714	68
862	TTCAGAGCAGCCGCCTTCCGAGG	+	0.523481	0.010924	-6.9679	19.885	149
863	TCCGAGGACTCGGGGGCTGGTGG	+	0.523942	0.0109464	10.6729	-4.18965	65
864	TGTGGGACACAGCAGCTGTGGGG	+	0.524376	0.0109194	-1.91763	17.5426	152
865	GCCGCCTTCCGAGGACTCGGGGG	+	0.524621	0.011007	5.64087	19.2951	174
866	GCAGCCGCCTTCCGAGGACTCGG	+	0.52495	0.010962	13.4384	-3.37116	64
867	GGACACAGCAGCTGTGGGGATGG	+	0.525672	0.0109221	-3.50174	16.2254	145
868	GACACAGCAGCTGTGGGGATGGG	+	0.526573	0.0109258	4.3678	10.1187	102
869	CCTTCCGAGGACTCGGGGGCTGG	+	0.526715	0.0110479	8.30461	-11.0351	27
870	GGGGGCTGGTGGCAGCTGTGTGG	+	0.526724	0.0109264	-7.13581	-1.85931	120
871	GGGGCTGGTGGCAGCTGTGTGGG	+	0.52709	0.0109533	3.77458	-3.38282	75
872	TCATACCACAGAACCCTGGAGGG	+	0.527265	0.010958	4.32781	22.3668	169
873	AGCCCACAGAGGGCGAGGGCAGG	+	0.527369	0.0109432	3.31068	-2.98448	75
874	GTGGTGGTTGGTGAACGGACAGG	+	0.527556	0.0109805	6.45699	21.6784	176
875	GTTTTGTGGTGGTTGGTGAACGG	+	0.527611	0.0110954	-4.27151	-17.3314	55
876	CACTGAGGTGGGTTTTGTGGTGG	+	0.527692	0.0109303	-6.89196	7.4091	126
877	GGAGCAGCCTCATCGACAGCAGG	+	0.528088	0.0109719	12.9776	-6.99785	21
878	CACTGCAAGCTCCGCCTCCTGGG	+	0.528112	0.0111621	-2.67264	-21.533	51
879	GCACTGTGGACCTGCTGGACTGG	+	0.528458	0.0109662	4.61664	-2.99535	75
880	TCACTGCAAGCTCCGCCTCCTGG	+	0.528496	0.0110634	-3.06564	-19.6528	51
881	CACCCGACCCTAGCACCCACAGG	+	0.528721	0.0109308	-1.45444	9.0891	97
882	CCGACCCTAGCACCCACAGGTGG	+	0.528888	0.0109291	-7.83813	15.3616	142
883	AACACCTCCGCTCCTCAGTGAGG	+	0.529158	0.01092	-1.95559	13.2054	157
884	CAGTGAGGCCCAGCTCAGCAGGG	+	0.52927	0.0109202	-0.409836	21.2444	154
885	GCAGGGCGCTGCGCTAAGAAGGG	+	0.529305	0.0109311	1.39825	3.22385	92
886	AAGCACCTGGTAGTCCCCAATGG	+	0.529844	0.0109219	-10.9266	15.114	137
887	CCTCAGCACTGTGGACCTGCTGG	+	0.529952	0.0110003	13.3179	-8.14588	21
888	AGAATAAAATGTGAGCGAATGGG	+	0.529958	0.0110875	-2.89405	-14.632	63
889	AAAGATGGGCATCGCATCCAGGG	+	0.530367	0.0110258	5.76672	-15.6041	4
890	CAAAGATGGGCATCGCATCCAGG	+	0.530588	0.0124693	-16.6135	-18.8842	33
891	TGAGATTGAGGACTGGTTCACGG	+	0.531089	0.0109274	-4.26103	-1.13357	121
892	CACCAGAGGCCAATGGGTGGGGG	+	0.53138	0.010923	-5.77178	9.92977	138
893	CCAGGCCTTCTCACTTCTCAAGG	+	0.53164	0.0109667	9.2229	2.31358	84
894	TCTGGGTGAGAGCAGCCCCCAGG	+	0.531804	0.0109198	-13.5344	4.19733	129
895	TGGTTCACGGCAGAGACCCTGGG	+	0.531938	0.0109307	-0.591058	1.28305	105
896	CTGGTTCACGGCAGAGACCCTGG	+	0.532239	0.0109739	0.811139	15.8161	156
897	TCCTGGCTGCCCTGCCTGAGAGG	+	0.532747	0.0109291	1.07791	7.60208	101
898	GGCTGCCCTGCCTGAGAGGGTGG	+	0.533244	0.0109273	5.97294	6.18038	81
899	GCAGAGACCCTGGGAGTGTCTGG	+	0.533528	0.0110145	12.7213	-8.8587	22
900	CAAGGAAAGTGTCGCAAAGATGG	+	0.534181	0.0111038	1.44773	-17.7166	2
901	AGAGCAGCCCCCAGGCTGAGAGG	+	0.534393	0.0109496	14.2806	-1.54159	69
902	GCTGCCCTGCCTGAGAGGGTGGG	+	0.534423	0.0109329	5.73287	8.87338	103
903	CCTGGCTGCCCTGCCTGAGAGGG	+	0.534998	0.0109903	5.5888	-10.6547	13
904	GAGGACACGAGCATCAGCCATGG	+	0.535206	0.0109299	-3.2042	20.8837	153
905	CAGAGACCCTGGGAGTGTCTGGG	+	0.53566	0.0109886	14.8514	-7.03237	20
906	CCAGTGACGTCTCCCAGTCCTGG	+	0.535785	0.0109261	-0.589304	4.81944	90
907	CCTTGGGATGACAGTGCTGAAGG	+	0.536248	0.0109791	10.6887	-6.88812	23
908	GCAGCAGGGCAGGAATGCCAGGG	+	0.537061	0.0109251	-0.190325	17.6899	151
909	GGCAGCAGGGCAGGAATGCCAGG	+	0.537093	0.011027	3.1637	-17.236	2
910	GGAGGGAGTGGCCAGCCACAGGG	+	0.537157	0.0109308	0.821033	-3.21142	108
911	GCCATGCCCACCTTGTGGCCAGG	+	0.53812	0.0113716	-8.29068	-11.3698	47
912	GCCAGCCACAGGGCAAGGACGGG	+	0.539234	0.0109277	-6.05099	11.2976	138
913	CAGGGCAGGAATGCCAGGGGAGG	+	0.539696	0.0109211	-11.4977	11.0241	131
914	ACCTTGTGGCCAGGATGTAGTGG	+	0.539727	0.0109453	8.93801	-4.45504	76
915	GGATGTAGTGGGGGCTAGGAAGG	+	0.539747	0.0110021	8.63853	-16.9211	12
916	GGCCAGCCACAGGGCAAGGACGG	+	0.541567	0.0109196	-1.61457	13.5673	157
917	GCCAGGATGTAGTGGGGGCTAGG	+	0.541835	0.0109937	8.20722	-5.7159	76
918	CTTGTGGCCAGGATGTAGTGGGG	+	0.542053	0.010931	-1.37002	15.1281	159
919	GTGGGGGCTAGGAAGGCACCAGG	+	0.542094	0.010925	-5.0844	0.447323	118
920	GGCTAGGAAGGCACCAGGTCAGG	+	0.542252	0.0109288	-3.25035	8.19038	96
921	GTCACCAGGCTGGAGTGCAGTGG	+	0.542342	0.0109298	0.76375	17.4298	156
922	AATTCGCTCTGTCACCAGGCTGG	+	0.542963	0.0109773	7.30161	1.62555	71
923	TTTCTTTTTTTTTTTTTTTATGG	+	0.544656	0.032518	-15.2531	-24.2261	35
924	ATGGAATTCGCTCTGTCACCAGG	+	0.544771	0.0109735	6.88111	-7.41486	14
925	TTTCATCATGTTGGCCAGGATGG	+	0.544961	0.0110787	1.11912	-17.3612	2
926	CTCGGTCCTCCCCACCCTGCAGG	+	0.545121	0.0110188	3.68515	-10.6217	17
927	TTGCTTTTCAGTTCACACAGTGG	+	0.545734	0.0109269	-4.29506	10.7774	140
928	CAGAGATGTGCATGAACACTCGG	+	0.545749	0.0109689	12.1942	-16.6971	8
929	CTTTTACTGCTCTAGTTTCTTGG	+	0.545763	0.0200058	-15.3859	-24.0137	35
930	TGCTTTTCAGTTCACACAGTGGG	+	0.545794	0.0109948	11.5837	-9.44566	24
931	CCATGGGCTTTTCCTCTTAGAGG	+	0.545815	0.0111213	-2.99321	-20.168	51
932	GTGATCTTTTCATGTAGCACAGG	+	0.54602	0.010943	11.9294	3.30184	88
933	AGCACAGGCTGGCCAACCATGGG	+	0.546109	0.0109272	0.713679	3.20162	92
934	GCAAGGGAAGCCAGGAAGGGAGG	+	0.546544	0.0109225	-10.2398	7.78798	127
935	CAGGTGCGCGGGGTGCAGCCGGG	+	0.547074	0.0110503	-3.63372	-18.45	55
936	CTGGTGCCCGCCGTGGACTTCGG	+	0.548021	0.0110513	-5.18178	-11.507	46
937	GCCAGCGAGCAGCCCGCCGCGGG	+	0.548415	0.0109218	-11.6503	15.4625	137
938	GCTGCTGGCGCGCCACGAGCAGG	+	0.5491	0.011186	-6.6005	-19.8475	54
939	GGAGCTGGCGCGCAGCCTGCTGG	+	0.549376	0.0109786	9.5501	-18.4924	12
940	TGTCTACCAACTAAAAACAATGG	+	0.549378	0.0109468	11.4156	-4.22777	65
941	GGACTTCGGCAACGCGTAGGAGG	+	0.549564	0.0109267	-1.54002	6.02554	89
942	GGAGTTTCCTGGCGTGAAACGGG	+	0.550837	0.0110424	-1.24438	-10.8037	59
943	TTACGATATATACCACTTGTGGG	+	0.551151	0.0110724	3.85125	-17.8021	5
944	GGCCGTGCCAGGACGTGGGTCGG	+	0.551161	0.010925	-3.45472	8.5509	96
945	ACCCTGGAGGGGCTTGAGGAAGG	+	0.551332	0.0109219	-8.95458	12.32	142
946	ACACAGCAGCTGTGGGGATGGGG	+	0.551898	0.0109311	-1.10862	-0.248013	109
947	GGGCTTGAGGAAGGGATGGCAGG	+	0.552674	0.0109212	-6.95676	7.49446	126
948	AGGAGCTTCTCTGCCCTGTGGGG	+	0.553449	0.0109412	-0.171371	25.3642	164
949	GGCAGAGCAGCAGCCCACAGAGG	+	0.553697	0.0109207	-13.1407	13.9749	135
950	TGTGGGGCAGGCTGCTGGGTGGG	+	0.553908	0.0109309	-4.17579	4.74919	89
951	GCAGCAGCCCACAGAGGGCGAGG	+	0.553984	0.0109294	6.24712	9.52703	103
952	CATACCACAGAACCCTGGAGGGG	+	0.554553	0.0109403	3.51648	22.1337	169
953	CAGAACCCTGGAGGGGCTTGAGG	+	0.554584	0.0109527	12.7683	-4.45376	65
954	TGAGGAGCTTCTCTGCCCTGTGG	+	0.554702	0.0109211	-2.44407	7.31546	96
955	GAGGAGCTTCTCTGCCCTGTGGG	+	0.554846	0.0109699	7.26954	1.56876	71
956	CAGCAGCCCACAGAGGGCGAGGG	+	0.555478	0.0109279	-0.793375	12.9109	157
957	CCCTGGAGGGGCTTGAGGAAGGG	+	0.55621	0.0109252	-7.90003	6.13801	122
958	GCTTCTCTGCCCTGTGGGGCAGG	+	0.556367	0.0110928	1.84238	-9.73885	17
959	GGCTGCACCTCCAAGAAGGGAGG	+	0.556783	0.0109222	3.51412	8.85487	102
960	CCAGTCATACCACAGAACCCTGG	+	0.556804	0.0109666	3.33467	16.8248	155
961	GTGTGGGACACAGCAGCTGTGGG	+	0.557025	0.0109262	-12.4192	7.79303	130
962	AAGGGATGGCAGGAGAGCTGAGG	+	0.557281	0.0110091	3.11587	17.1473	155
963	GAAGGGAGGTAGAGGAGAGGTGG	+	0.557337	0.0109683	3.53265	17.0021	155
964	CAGAGGGCGAGGGCAGGGGCCGG	+	0.55739	0.0109455	0.177786	-4.19229	113
965	GCAGAGCAGCAGCCCACAGAGGG	+	0.557632	0.0109199	-11.3195	15.1632	137
966	AAGGGCTGCACCTCCAAGAAGGG	+	0.557897	0.0109259	-3.8145	1.5599	118
967	GCCCACAGAGGGCGAGGGCAGGG	+	0.559563	0.0109346	-0.169108	-0.157058	109
968	GTCATACCACAGAACCCTGGAGG	+	0.559589	0.0109924	5.76885	25.065	166
969	CCCACAGAGGGCGAGGGCAGGGG	+	0.559633	0.0109283	-1.79131	3.14603	91
970	ACCTCCAAGAAGGGAGGTAGAGG	+	0.560448	0.0109221	-6.69572	8.40301	126
971	GAGGTGGGAGAGAGGAGGGTAGG	+	0.560933	0.0109923	4.02648	17.6206	155
972	GATCTTACTGGTTTTCAGTCTGG	+	0.561201	0.0115113	-7.57644	-12.7593	47
973	TCAGTCTGGTTATTGTAACAGGG	+	0.561448	0.0109414	-1.71952	-4.38217	110
974	CTGTCCTAGGTTGCTGGAAATGG	+	0.561497	0.0110026	10.7515	-15.4553	29
975	TGGTACACACGGGCCGTCAGGGG	+	0.561529	0.010937	-4.83131	20.8351	148
976	GGTCAGAGAGAACGTGCGCGTGG	+	0.562103	0.010919	-9.13444	11.3314	141
977	GGACATACCGTCACCCTCTGTGG	+	0.562616	0.0109212	-3.90358	10.6429	140
978	GTTGCTGGAAATGGAATTGCTGG	+	0.562811	0.0113831	-10.6922	-17.1017	44
979	GTGGTACACACGGGCCGTCAGGG	+	0.563115	0.0109166	-6.41312	15.4741	144
980	CGTCAGGGGTTTTGTGTCTGAGG	+	0.563847	0.0110599	1.28239	-16.7924	2
981	ATGCAGCTGTCCTAGGTTGCTGG	+	0.564618	0.0112006	-5.45964	-12.0277	46
982	TCTGAGGATGCAGCTGTCCTAGG	+	0.564973	0.0110474	5.20797	-13.8991	16
983	TGCAGGAGGGCCGTACTGCTCGG	+	0.565128	0.0109596	5.4754	-0.771406	70
984	TTATTGTAACAGGGACTCGCTGG	+	0.565512	0.0112045	-5.66258	-16.7445	57
985	GTCACCCTCTGTGGTACACACGG	+	0.565992	0.010923	1.29607	12.1751	98
986	GCTCGGGCTTCCTGGTGCACCGG	+	0.566626	0.0109668	12.2845	-5.9447	23
987	TGAGTGTCCTCGCTGCAGGAGGG	+	0.566996	0.0109275	-5.33976	20.3753	148
988	TTGCTGGAAATGGAATTGCTGGG	+	0.567387	0.0109286	-5.08856	8.62348	139
989	GCAGGAGGGCCGTACTGCTCGGG	+	0.567579	0.0109409	2.18377	-1.42068	108
990	TCACCCTCTGTGGTACACACGGG	+	0.567903	0.0109178	-6.12075	10.9607	138
991	GCCCCATCCTGCTGTCACTTGGG	+	0.568152	0.0112866	-9.58921	-11.9916	47
992	TGCTCCCTGGAGACAGAGGTTGG	+	0.56817	0.0109722	2.48366	17.8177	156
993	GCTGTCACTTGGGCTTGCCCAGG	+	0.568225	0.0109389	7.34336	3.90388	83
994	GAACCATCCTCACCCACACCTGG	+	0.568277	0.0109455	10.8192	0.778412	85
995	TGGTGACTGCACCTGGGCCCAGG	+	0.568492	0.010945	6.26256	2.71585	72
996	CAGCCCTGGTGACTGCACCTGGG	+	0.568607	0.0109211	-7.79171	-0.697079	120
997	GGCCCCATCCTGCTGTCACTTGG	+	0.56889	0.0113933	-8.66477	-13.2715	50
998	CCAGCCCTGGTGACTGCACCTGG	+	0.56932	0.010925	-2.66402	4.87594	91
999	GACTGCACCTGGGCCCAGGAAGG	+	0.569496	0.0109267	-2.23111	8.90778	96
1000	ATGGAGCTGGCTCACCGTGAGGG	+	0.569547	0.0109255	2.52058	21.7494	169
1001	ACTTTTGGCCCTGGCCCCACAGG	+	0.56966	0.0113502	-9.18922	-12.6802	47
1002	TCCTCACCCACACCTGGTCCAGG	+	0.569929	0.0109469	12.7237	4.43451	87
1003	CCGTGAGGGCTGGTGTTTTGGGG	+	0.569939	0.0111892	-7.744	-17.5308	57
1004	CATGGAGCTGGCTCACCGTGAGG	+	0.570019	0.010923	1.86759	22.9276	171
1005	CACAAGCCCAAAACAGCCCTAGG	+	0.570072	0.0109227	-0.618578	7.40921	95
1006	TTTCAGAGCCGCCTAGATGCAGG	+	0.570402	0.0110207	8.1066	-11.2339	27
1007	CCTGCCTGGCTGCCTGTGCTCGG	+	0.571224	0.0109971	6.12936	-9.82237	13
1008	CCGCAGCCTCCCAAAGTGCTGGG	+	0.571387	0.0109382	13.0268	5.46712	87
1009	GCCGCAGCCTCCCAAAGTGCTGG	+	0.571665	0.0109741	16.9999	-3.2279	67
1010	ATTTATTTTTTATAGAGACCAGG	+	0.572468	0.0134585	-16.5088	-21.5852	34
1011	CAGGCTGGTTTCAAACCCCTGGG	+	0.572592	0.0109602	5.34876	-0.420479	70
1012	TCTCACCATGTTGCCCAGGCTGG	+	0.572635	0.0111347	-0.0901458	-18.6435	53
1013	CAGGTCTCACCATGTTGCCCAGG	+	0.57292	0.0109421	9.05798	3.98856	83
1014	CCAGGCTGGTTTCAAACCCCTGG	+	0.573162	0.0109252	-13.5595	9.21895	132
1015	TCACCCAGGCTGGAGTACAGTGG	+	0.573196	0.0109207	-9.3229	8.6927	125
1016	AACAGGGGAGGTGAGGCCCTCGG	+	0.573784	0.0110032	8.11337	-17.0168	9
1017	CGACACTGGAGCCCAGCCCAGGG	+	0.574326	0.0110581	6.55242	19.47	174
1018	GGAGCCAGGGCTGGGGCAGATGG	+	0.574367	0.0109976	10.8829	-16.5904	8
1019	GTACTCTGGGAGCCAGGGCTGGG	+	0.574655	0.0109231	-10.0138	2.92622	115
1020	CACAGGCACTGCCAGTCACCCGG	+	0.574769	0.0109873	6.78322	-8.51943	14
1021	CCAGGGCGATGTGGCAGAGATGG	+	0.5749	0.0109257	-5.39867	2.6369	119
1022	CAGCCCAGGGATGGAGGGAAAGG	+	0.575039	0.0109239	-2.68036	15.3691	159
1023	GGAGGTGAGGCCCTCGGGGAGGG	+	0.575259	0.0109558	3.56887	23.5288	165
1024	GGTGATGCGTGAGCAGCAGGCGG	+	0.57553	0.0109755	4.47295	19.481	173
1025	GGGAGTGGGAAGCACAGCACAGG	+	0.575961	0.0109525	3.95048	19.8619	173
1026	CTGGGGCAGATGGAGAACAGGGG	+	0.576601	0.0114982	8.55369	18.9029	172
1027	TGAGGCCCTCGGGGAGGGAGTGG	+	0.576738	0.0109217	-5.20707	12.1974	147
1028	CTCTGGCCGATGGGTACTCTGGG	+	0.576901	0.0109494	6.50061	-5.71284	73
1029	AGCCCAGGGATGGAGGGAAAGGG	+	0.577129	0.0109357	-1.25799	-2.25493	109
1030	GATGGAGAACAGGGGAGGTGAGG	+	0.5772	0.0109251	-5.06001	7.95771	139
1031	CCGACACTGGAGCCCAGCCCAGG	+	0.577313	0.0109281	-2.34781	3.69683	91
1032	GGCGGAACTCGCCCCAGGCTGGG	+	0.577724	0.0109433	6.38991	3.26593	72
1033	GGGAGGTGAGGCCCTCGGGGAGG	+	0.577837	0.0109194	-11.331	18.0062	133
1034	GCTGGGGCAGATGGAGAACAGGG	+	0.578122	0.0109257	-3.06225	-1.84166	106
1035	AGACTGGGTGGTCCCGACACTGG	+	0.578701	0.0109274	-6.16036	-2.53986	120
1036	GGCTGGGGCAGATGGAGAACAGG	+	0.578755	0.0109868	12.2428	-16.5748	8
1037	GATGGGTACTCTGGGAGCCAGGG	+	0.579815	0.0109333	0.0963009	1.16284	105
1038	CAGCAGGCGGAACTCGCCCCAGG	+	0.580108	0.0109362	3.58426	21.8786	169
1039	GGCAGGGTGGGACTGCAGGCTGG	+	0.580293	0.010936	-9.32056	1.29199	116
1040	GCTGGCCTGGAGGGCAGGGTGGG	+	0.580295	0.0109265	-5.52091	3.54561	119
1041	CTGCAGGAGGGCTGGCCTGGAGG	+	0.580532	0.0109298	-4.9693	1.13704	118
1042	GGAGCCTGCGCTTGCGTCAGAGG	+	0.580592	0.0109304	-1.5547	-5.18592	110
1043	TCCTGAGAGACTTGGGCTCTGGG	+	0.581027	0.0110685	-1.50353	-16.4407	60
1044	GACTGCAGGCTGGCTGCACGGGG	+	0.581136	0.0109218	-2.58685	20.1747	153
1045	TGCTTGGAAAGAAGTGTCAGGGG	+	0.581675	0.0109563	2.54724	17.6754	156
1046	GGGACTGCAGGCTGGCTGCACGG	+	0.581894	0.0109266	2.25012	5.00158	92
1047	GGAGGGCAGGGTGGGACTGCAGG	+	0.582291	0.0109446	11.8566	-17.7711	8
1048	GGGCAGAGGCCTGAGCAAGGGGG	+	0.582985	0.0109601	1.89546	17.0709	156
1049	GAGGGCTGGCCTGGAGGGCAGGG	+	0.583301	0.0109229	-0.440516	18.2725	151
1050	CAGAGGTTCCTGAGAGACTTGGG	+	0.583341	0.0109471	8.57765	-4.85779	76
1051	TCAGAGGTTCCTGAGAGACTTGG	+	0.58338	0.0109484	7.99365	-2.26215	77
1052	TGGGGCAGAGGCCTGAGCAAGGG	+	0.583405	0.0109234	-13.212	6.74703	130
1053	TTCCTGAGAGACTTGGGCTCTGG	+	0.583543	0.010947	6.8641	-2.13758	77
1054	CAGGCTGGCTGCACGGGGGCAGG	+	0.583599	0.0110037	14.4722	-6.2871	20
1055	CTGGGGCAGAGGCCTGAGCAAGG	+	0.583802	0.0109225	-12.5176	14.8941	136
1056	ACTGCAGGCTGGCTGCACGGGGG	+	0.583957	0.010927	-12.0641	17.4408	133
1057	CTGAGCAAGGGGGCCTCGCTGGG	+	0.58409	0.0109957	7.83849	-16.1455	9
1058	GGACTGCAGGCTGGCTGCACGGG	+	0.584567	0.0109293	-0.850108	1.8638	105
1059	TAGCCACACTCGGTGTTTCTGGG	+	0.584734	0.0113048	-12.8067	-11.6248	43
1060	CCTGTGGTGCTGGTGGCACAGGG	+	0.585119	0.0109308	-1.67042	0.0983592	106
1061	CCTGAGCAAGGGGGCCTCGCTGG	+	0.585803	0.0112624	-6.43992	-20.6159	54
1062	CCTGAGAGACTTGGGCTCTGGGG	+	0.585831	0.010928	-4.03856	-0.298657	106
1063	GTCTCTGTCTTAGCCACACTCGG	+	0.585944	0.0109414	4.06513	0.524269	107
1064	GTGTGAGCAGCCTGTGGTGCTGG	+	0.586124	0.0109252	-2.12196	11.6898	97
1065	CAGGGGAGGAAACCGAGGCAGGG	+	0.587429	0.0109561	3.65726	19.4257	173
1066	TGCCTCCTCCCTCAGCACTGTGG	+	0.588674	0.0109271	13.892	2.80966	88
1067	GACCCTAGCACCCACAGGTGGGG	+	0.589448	0.0109259	-2.08161	22.6639	154
1068	GACCAAGCTGTCCAAGCACCTGG	+	0.589702	0.0109388	8.84965	-0.758077	77
1069	GTTTCTCTTGTTGCCTACCCTGG	+	0.589706	0.0109829	4.5827	-9.07642	14
1070	ACCAAGATCACTGCACACTATGG	+	0.589912	0.0109451	5.87375	-1.84332	74
1071	CCTGGTAGTCCCCAATGGACAGG	+	0.590623	0.0109391	4.52585	3.12076	93
1072	ACTAGTGTCCACAGAGTGCTTGG	+	0.591221	0.0109446	8.25493	8.67088	104
1073	CTTAAAACACCACAAGGAGAGGG	+	0.591309	0.0109471	7.79794	9.05867	104
1074	TCAGTGAGGCCCAGCTCAGCAGG	+	0.591353	0.0110795	1.24766	-12.5508	18
1075	AGCAGGGCGCTGCGCTAAGAAGG	+	0.591639	0.0112	-6.09076	-19.1596	54
1076	ACAGACCCCCTATGGTCCAGGGG	+	0.591723	0.0109214	-2.28458	11.114	97
1077	CAGACCCCCTATGGTCCAGGGGG	+	0.591926	0.0109382	-2.80522	25.2626	161
1078	ATGGCCCCACAGACCCCCTATGG	+	0.592245	0.0109646	3.28807	-6.1933	112
1079	AGTGTCCACAGAGTGCTTGGTGG	+	0.592504	0.010931	-2.03282	0.847533	106
1080	CCACAGACCCCCTATGGTCCAGG	+	0.592771	0.011031	17.1511	-1.17322	66
1081	TTTCACACAGCAGGACTTGATGG	+	0.593638	0.0116464	-13.6734	-16.2549	38
1082	GGAACTGCTTTTCACACAGCAGG	+	0.595044	0.0110305	8.83886	-8.99827	25
1083	GGAGTCCCTGAGGCTGGGGCTGG	+	0.59515	0.0109281	-0.746674	8.43611	95
1084	GGCTGGGGCTGGGCTGGGCAGGG	+	0.595159	0.0109271	-1.49309	3.98101	91
1085	TGCCTGAGAGGGTGGGCCTTGGG	+	0.595602	0.0112665	-10.7116	-18.1545	44
1086	GATGGCCTCAGGAGTCCCTGAGG	+	0.59644	0.0109249	-7.90176	17.2256	143
1087	CTGCCTGAGAGGGTGGGCCTTGG	+	0.596976	0.0112625	-7.11828	-17.5973	57
1088	GCTGGGGCTGGGCTGGGCAGGGG	+	0.597053	0.0109268	-5.27066	-3.13591	121
1089	GGGCTGGGCAGGGGAGACACAGG	+	0.597622	0.0109264	-3.27974	-3.02732	111
1090	GAGTCCCTGAGGCTGGGGCTGGG	+	0.597801	0.0109237	-4.61228	6.09452	89
1091	CCTCAGGAGTCCCTGAGGCTGGG	+	0.597846	0.0109205	-4.75539	14.0595	145
1092	GGCTGGGCAGGGGAGACACAGGG	+	0.598883	0.0109284	-3.07357	-0.978252	106
1093	CCTGAGGCTGGGGCTGGGCTGGG	+	0.59956	0.010956	7.49124	0.604935	71
1094	GCCTCAGGAGTCCCTGAGGCTGG	+	0.599895	0.0109272	-3.43012	5.94061	89
1095	GTGGCACTCTCAGCCCTCCCTGG	+	0.600091	0.0109206	-1.87444	10.2809	97
1096	GGGCTCTTTATAGAATTATCTGG	+	0.600185	0.0123419	-15.5568	-18.5038	33
1097	CAGCAGGACTTGATGGCCTCAGG	+	0.600379	0.0109715	10.91	-6.41631	23
1098	ATCTGGGTCCAGAGCAAAGGTGG	+	0.600425	0.0109212	-7.57661	8.7202	126
1099	ATTATCTGGGTCCAGAGCAAAGG	+	0.601248	0.0110032	10.1582	-19.182	11
1100	CCCTGAGGCTGGGGCTGGGCTGG	+	0.601373	0.0110861	0.147148	-16.532	61
1101	AGGCTGGGGCTGGGCTGGGCAGG	+	0.60144	0.0110394	7.90262	-15.4409	9
1102	GGGTGGGCAGAGTGACCTGCTGG	+	0.601612	0.0109329	-4.85026	-2.25707	121
1103	GAAGCACAACGCCAAGGCCAAGG	+	0.602127	0.0109298	3.47309	3.93484	93
1104	CAGTGCGCTTCGCACTGCGCAGG	+	0.602385	0.0109602	6.78851	1.00723	71
1105	GAGCCGTTGTCTCCTCCAGCTGG	+	0.602679	0.0109294	0.396637	6.9555	101
1106	GAGTGACCTGCTGGGTGGTCGGG	+	0.602714	0.0109876	14.3822	-6.72725	20
1107	TGTCTCCTCCAGCTGGGGAGAGG	+	0.602986	0.0109285	3.30505	10.3271	102
1108	CTCCTCCAGCTGGGGAGAGGTGG	+	0.603342	0.0109207	-2.73584	7.07635	96
1109	GGTGGGCAGAGTGACCTGCTGGG	+	0.603532	0.0109219	-10.6343	4.00097	114
1110	GTGGCAGCAGTGCAGAGCTCAGG	+	0.603581	0.010923	-8.76317	3.37017	115
1111	CTGGGTGGTCGGGCATTTGTGGG	+	0.603652	0.0112129	-6.56329	-17.0649	57
1112	AGAGTGACCTGCTGGGTGGTCGG	+	0.603715	0.0109504	13.8987	3.28506	88
1113	CAGCAGTGCAGAGCTCAGGGTGG	+	0.604379	0.0109782	6.67488	21.9425	176
1114	AGCCGTTGTCTCCTCCAGCTGGG	+	0.60523	0.0109378	-0.628367	5.41571	90
1115	GAGCTGGAGGGTGGCTTCAGTGG	+	0.605358	0.0109263	-5.31593	-1.65055	121
1116	AGGCTGGTGAAATGAGCTGGAGG	+	0.605596	0.0109643	4.42973	19.3498	173
1117	TGGTGAAATGAGCTGGAGGGTGG	+	0.60598	0.0109202	-15.0175	10.043	132
1118	TGGGTGGTCGGGCATTTGTGGGG	+	0.606151	0.0109212	-7.57774	14.258	142
1119	ATGGCTCTTTGCAGTTACGTTGG	+	0.606592	0.0109752	13.7536	0.754399	68
1120	GCCCAGGCCCGCTGGCATTCTGG	+	0.606647	0.0121502	-18.6522	-18.6605	37
1121	CCTAGGGGTACTAGAGATGACGG	+	0.606887	0.0109206	-10.3036	2.08607	116
1122	CCTGGCCTCAACAGGAGGCGGGG	+	0.606926	0.0109238	-1.81396	4.24674	91
1123	ACAGGAGGCGGGGGAAGGCGGGG	+	0.606956	0.0109174	-11.5603	6.05947	127
1124	AGGTGAGACTGTACAGAGGTCGG	+	0.607056	0.0116986	10.3575	21.7546	175
1125	AACAGGAGGCGGGGGAAGGCGGG	+	0.607298	0.0109796	11.4847	-13.3298	29
1126	GGTGAGACTGTACAGAGGTCGGG	+	0.60744	0.0109455	2.27232	17.2503	156
1127	GTTTGCAAGGTTCCGCTTTTTGG	+	0.609623	0.0180301	-15.7519	-24.0835	35
1128	CCCTGGCCTCAACAGGAGGCGGG	+	0.609706	0.0109329	1.0052	2.94752	92
1129	GAGGTCGGGGGCTGCACCCCTGG	+	0.609826	0.010935	0.799463	-1.16019	109
1130	GGTTCCGCTTTTTGGCGCCAGGG	+	0.609976	0.0110802	-0.225268	-15.565	61
1131	TGAGACTGTACAGAGGTCGGGGG	+	0.610246	0.0111191	7.94861	19.1298	172
1132	GCACCCCTGGCCTCAACAGGAGG	+	0.610747	0.0109204	-1.65254	12.7837	157
1133	AGGCGGGGGAAGGCGGGGGACGG	+	0.61096	0.0109265	-8.77549	0.121634	116
1134	CCTCAACAGGAGGCGGGGGAAGG	+	0.611012	0.0109643	6.40975	-3.81323	74
1135	CAACAGGAGGCGGGGGAAGGCGG	+	0.611266	0.0109992	11.7926	-15.5083	8
1136	GTTTTAGCCGCATCAGCCTAGGG	+	0.612024	0.0110058	5.1439	-17.3138	6
1137	GCTGCACCCCTGGCCTCAACAGG	+	0.612387	0.0121446	-14.8425	-16.5218	38
1138	CTGGCCTCAACAGGAGGCGGGGG	+	0.612581	0.0110224	5.5265	19.2658	174
1139	CCCCTGGCCTCAACAGGAGGCGG	+	0.612656	0.0109227	-1.62926	13.6472	157
1140	GCTGTTGGCCCGAATCCCATGGG	+	0.612743	0.010993	15.4143	-3.2748	67
1141	GCGGGTGCGAGGTGAGGGCAGGG	+	0.612841	0.0109191	-0.613413	18.9638	151
1142	GTGAGGCCTCGGCGGGTGCGAGG	+	0.612899	0.0109216	0.856958	6.60555	101
1143	GCCACACTTGAGCTTAGGTGAGG	+	0.613016	0.0109295	1.30834	24.031	171
1144	AACTCAGAGTCAGATGCTGTTGG	+	0.613201	0.0110451	9.53604	-10.7536	30
1145	TTTGTTAGAAGCATGTCACCAGG	+	0.613519	0.0115918	-9.31581	-14.9639	48
1146	ACATGTCTGGGAGTTGGTGCTGG	+	0.613607	0.0109308	-4.54284	8.21958	139
1147	GTGGCGCTGGGACCTGGGGGAGG	+	0.614267	0.0109379	2.98707	22.3098	169
1148	GTGAGAGCCAGGCAGAAGCTGGG	+	0.614443	0.0109405	1.83409	16.2121	156
1149	AAGTCACACGGTGTCTTTTCTGG	+	0.614955	0.0130106	-17.834	-19.8348	34
1150	CGTGAGAGCCAGGCAGAAGCTGG	+	0.615167	0.0109424	8.09106	-4.46408	76
1151	AGTTGGTGCTGGCTGTGGCTTGG	+	0.615252	0.0109314	-3.93825	2.33961	118
1152	CTGGGAGTTGGTGCTGGCTGTGG	+	0.616012	0.0109601	5.07505	21.6114	174
1153	AACATGGCAGCTGGGCTCTAAGG	+	0.616039	0.0110863	-4.75024	-17.8787	55
1154	CCAGGCCAGCCTGTATACTGCGG	+	0.616042	0.0110289	5.46142	18.6471	173
1155	AGCCTGTATACTGCGGGGAGAGG	+	0.616346	0.0109222	-1.47636	7.471	95
1156	AATGAGACTCATCTGCCTGTGGG	+	0.617219	0.0109845	7.24178	0.332012	71
1157	CTCATCTGCCTGTGGGAGGGGGG	+	0.61733	0.0109454	10.7646	-3.75428	65
1158	GTTGGTGCTGGCTGTGGCTTGGG	+	0.617875	0.0109841	6.03792	-10.1621	13
1159	GCCTCACCTCAGAAGTCACACGG	+	0.617987	0.0109594	14.0226	-4.48617	20
1160	TCCCCTGAGACGTGAGAGCCAGG	+	0.618286	0.0110288	9.6529	-11.5969	30
1161	CTTCAGAAAACATCCTGCAGAGG	+	0.618464	0.0109271	-6.16298	4.8901	124
1162	TTTGAGCTACTGCACGCCACTGG	+	0.618631	0.0109442	3.2987	1.6184	94
1163	TCTCGCTCTGTCACCCAGGCTGG	+	0.618708	0.0110834	1.73768	-19.295	1
1164	TCCCAAAGTGCTGGGATTACAGG	+	0.619001	0.0116641	-18.2304	-15.8139	36
1165	TTTTTTTTTTTTTTTTGAGACGG	+	0.619042	0.0331274	-15.2351	-24.1483	35
1166	GGTTGGTGAACGGACAGGTTTGG	+	0.619428	0.0109258	-11.3199	9.10277	128
1167	GGAGTCTCGCTCTGTCACCCAGG	+	0.619604	0.0109221	-2.16302	11.1493	97
1168	TGAACGGACAGGTTTGGGCCTGG	+	0.619672	0.011015	9.07927	-7.54833	25
1169	TCTTTTAAAACTGAACACTGAGG	+	0.619711	0.0110283	9.80583	-11.8495	30
1170	CGACCCTAGCACCCACAGGTGGG	+	0.620005	0.0109221	-7.88361	17.7396	143
1171	GAACACTGAGGTGGGTTTTGTGG	+	0.620542	0.0112648	-17.6807	-14.6144	36
1172	GTTGGTGAACGGACAGGTTTGGG	+	0.621035	0.0110163	10.4003	-12.0578	30
1173	TTTAAAACTGAACACTGAGGTGG	+	0.621487	0.0109802	5.97513	-1.73859	74
1174	TTAAAACTGAACACTGAGGTGGG	+	0.621787	0.0109253	2.04364	23.728	171
1175	GAGGTGGGTTTTGTGGTGGTTGG	+	0.62211	0.010934	-1.28305	-1.01294	109
1176	TAGCACAGGCTGGCCAACCATGG	+	0.622615	0.0109451	1.56576	18.3882	156
1177	TCTTTTCATGTAGCACAGGCTGG	+	0.623125	0.0113496	-7.69426	-16.1821	49
1178	GACCCCAAGTGCCTCCTGGTTGG	+	0.623551	0.0109465	3.15531	2.1999	94
1179	GAGAGACCCCAAGTGCCTCCTGG	+	0.623911	0.0110008	13.7662	-8.91409	22
1180	TCCATCTGGGTCCTCTTGTGTGG	+	0.624266	0.0109281	-3.85253	5.0397	89
1181	CAGCCAGCATGGAGTGCCCGGGG	+	0.624312	0.0109748	2.32861	26.2112	163
1182	TTTTCATTTCGCGTTCCATCTGG	+	0.625267	0.0169165	-15.2171	-23.1978	35
1183	CCATCTGGGTCCTCTTGTGTGGG	+	0.625316	0.0109363	5.7776	4.2702	81
1184	GGTGCTGTCAACAGCCAGCATGG	+	0.625428	0.0109414	2.66597	0.670947	107
1185	ACAGCCAGCATGGAGTGCCCGGG	+	0.625804	0.0109244	-1.93907	17.7271	152
1186	TTCAGTCTGGTTATTGTAACAGG	+	0.625924	0.0112105	-2.40366	-15.2422	62
1187	TTTCATTTCGCGTTCCATCTGGG	+	0.626121	0.0121085	-14.6917	-16.7902	38
1188	AACAGCCAGCATGGAGTGCCCGG	+	0.626322	0.0109734	13.7203	-6.41486	21
1189	TCTTGTGTGGGCTTGCAGAGTGG	+	0.626351	0.0109283	-8.77005	10.9636	141
1190	TGTGGTACACACGGGCCGTCAGG	+	0.626482	0.0111042	-0.090901	-13.1276	59
1191	TCCAGCATCTTTGATCTTACTGG	+	0.627638	0.0129791	-15.9746	-20.7628	32
1192	CTGTGGGGCAGGCTGCTGGGTGG	+	0.628363	0.010924	-9.71337	1.27224	116
1193	GGAGGGGCTTGAGGAAGGGATGG	+	0.628482	0.0110037	3.56474	17.9044	155
1194	GTAGAGGAGAGGTGGGAGAGAGG	+	0.628798	0.0110861	7.33515	18.5138	172
1195	TGCCCTGTGGGGCAGGCTGCTGG	+	0.629005	0.0111609	-5.43949	-19.7979	54
1196	GCCCTGTGGGGCAGGCTGCTGGG	+	0.629134	0.0110489	-3.60585	-18.2627	55
1197	AGGTGGGAGAGAGGAGGGTAGGG	+	0.62915	0.0110038	5.82906	19.8616	174
1198	GAGGAGAGGTGGGAGAGAGGAGG	+	0.629865	0.0110619	6.28366	18.2962	172
1199	GGTGGGTCAAAGCCCCAGAAGGG	+	0.63	0.0109313	-9.89057	0.539894	116
1200	ATATCCCAACCCCACTTCAAAGG	+	0.630014	0.011194	-5.77006	-13.3214	45
1201	GGGAGAGAGGAGGGTAGGGAAGG	+	0.630202	0.010925	-0.402187	19.526	151
1202	TAAGGGCTGAGGCCTCCCCAGGG	+	0.630205	0.0110296	7.15907	23.994	176
1203	TGCTGGGAAGAGGCCTCACTGGG	+	0.630346	0.0109753	8.80847	-17.1739	12
1204	GAAGGGCTGCACCTCCAAGAAGG	+	0.630517	0.0109268	-10.8365	13.9363	134
1205	GGGTGGGTCAAAGCCCCAGAAGG	+	0.63074	0.0109272	-9.63044	3.04882	115
1206	AGGGGGGCCTTGTTGGCTAAGGG	+	0.630994	0.0110991	-2.89266	-19.7874	51
1207	AGCAGAGTCCTGCTGGGAAGAGG	+	0.630997	0.0109267	-4.28444	8.54328	139
1208	TATCCCAACCCCACTTCAAAGGG	+	0.631201	0.0114741	-8.42473	-11.5823	47
1209	CAAGAAGGGAGGTAGAGGAGAGG	+	0.631596	0.010925	-14.1387	9.70726	132
1210	AGGCAGGAGGGGGGCCTTGTTGG	+	0.631713	0.0117616	-12.9594	-18.3129	39
1211	GCAGCCCAGCAGAGTCCTGCTGG	+	0.63173	0.0109549	4.66796	-4.56265	75
1212	AGGGTAGGGAAGGCAGGAGGGGG	+	0.631974	0.0110498	4.9374	18.2734	173
1213	ACCGAGCCACACTTGAGCTTAGG	+	0.632262	0.0109455	8.21296	-0.0458971	71
1214	AGCTTAGGTGAGGCCTCGGCGGG	+	0.632369	0.0109389	0.840878	-3.19127	108
1215	CCTCGGCGGGTGCGAGGTGAGGG	+	0.632422	0.0109483	-0.38978	-5.33204	113
1216	TGCTGTTGGCCCGAATCCCATGG	+	0.632452	0.0109234	-2.00741	10.2085	97
1217	CTTGAGCTTAGGTGAGGCCTCGG	+	0.632536	0.0110682	2.96472	-16.5406	2
1218	CCGTGGTGGCGGGAGTGCGGAGG	+	0.632564	0.0109223	-8.99311	4.93962	122
1219	CTGTTGGCCCGAATCCCATGGGG	+	0.632578	0.0109246	-4.34963	16.0988	145
1220	GAGCTTAGGTGAGGCCTCGGCGG	+	0.632763	0.0109782	4.429	19.7816	173
1221	GACCCGTGGTGGCGGGAGTGCGG	+	0.633349	0.0109408	-0.275844	-6.08598	113
1222	GCCTCGGCGGGTGCGAGGTGAGG	+	0.63365	0.0109289	0.93393	2.24012	105
1223	GGCGGGAGTGCGGAGGATGGTGG	+	0.633663	0.010924	-5.94076	-1.02169	121
1224	GACAGATGGAGGGCTCTGGGAGG	+	0.633689	0.0109336	3.0592	20.5663	168
1225	GGTGGCGGGAGTGCGGAGGATGG	+	0.633869	0.0109249	-10.8216	1.04195	116
1226	CAAGGTCAGCCTAGGACCCGTGG	+	0.633937	0.0109234	-2.4507	4.48451	91
1227	CAGCCTAGGACCCGTGGTGGCGG	+	0.634004	0.0110113	5.63733	24.359	166
1228	ACTGGACAGATGGAGGGCTCTGG	+	0.634265	0.0109424	-0.670802	-2.38053	109
1229	GGCGGGTGCGAGGTGAGGGCAGG	+	0.634439	0.0109396	-0.873055	-4.20532	110
1230	GAATCCCATGGGGAGCGCCAAGG	+	0.634562	0.010933	-1.11831	-5.00897	110
1231	GGGAGCGCCAAGGTCAGCCTAGG	+	0.634644	0.0110254	4.07845	-15.948	4
1232	GGGAGTGCGGAGGATGGTGGAGG	+	0.635282	0.0109908	7.48269	23.4068	176
1233	GGAGGAAGAAGGAGCTGAACTGG	+	0.635599	0.0110086	10.722	-14.0036	29
1234	AGCCTAGGACCCGTGGTGGCGGG	+	0.63569	0.0109361	12.3539	5.8382	87
1235	AGCTGAACTGGACAGATGGAGGG	+	0.636052	0.0111349	8.99125	20.4125	175
1236	GGTCAGCCTAGGACCCGTGGTGG	+	0.636712	0.0111447	7.57027	23.2546	176
1237	AGACTCATCTGCCTGTGGGAGGG	+	0.637055	0.0109353	0.348292	26.7789	164
1238	TGCCTGTGGGAGGGGGGCCCAGG	+	0.637556	0.0115309	-13.4675	-16.9715	39
1239	ACTCATCTGCCTGTGGGAGGGGG	+	0.637679	0.0109271	5.1778	10.0072	103
1240	GAGACTCATCTGCCTGTGGGAGG	+	0.638136	0.0109303	-2.06045	25.0679	162
1241	AGGCCAGCCTGTATACTGCGGGG	+	0.639015	0.0119438	10.4312	21.9644	175
1242	TGGGAGGGGGGCCCAGGACCTGG	+	0.639063	0.0109758	8.96012	-17.8377	12
1243	CTTGAAACCACAACCTAAACTGG	+	0.639137	0.0124786	-14.684	-18.476	33
1244	GACTCATCTGCCTGTGGGAGGGG	+	0.639579	0.0109274	3.62047	10.6044	102
1245	CAGGCCAGCCTGTATACTGCGGG	+	0.640011	0.0109214	-4.38051	15.3666	145
1246	GCACCAAGGCCACCAGCTGTTGG	+	0.640432	0.0110086	9.76167	-15.5472	9
1247	GAATGAGACTCATCTGCCTGTGG	+	0.640494	0.0109178	-6.7765	18.2881	149
1248	AGCCCCCGACCCAGAGCCTCGGG	+	0.640635	0.0109451	14.6237	1.00709	68
1249	AGCTGTTGGAGACTTTAGCATGG	+	0.641167	0.0109318	-6.31727	5.24956	124
1250	TGAGCAGCCTGTGGTGCTGGTGG	+	0.641498	0.0109203	-0.629092	13.9496	157
1251	TGAGCAAGGGGGCCTCGCTGGGG	+	0.641884	0.0109234	-12.9868	15.1918	136
1252	CCGAGGCAGGGAGCCTGTGGGGG	+	0.6419	0.0109293	-12.4488	11.8316	131
1253	ACCCATGTGTGAGCAGCCTGTGG	+	0.642029	0.0109293	0.681979	17.3343	156
1254	TTAGCCACACTCGGTGTTTCTGG	+	0.642284	0.0118782	-14.7198	-15.0779	38
1255	ACAGGGGAGGAAACCGAGGCAGG	+	0.642545	0.0109229	-12.868	10.9437	131
1256	GGGAGCCTGTGGGGGCTGCTCGG	+	0.642836	0.0110108	6.79426	-19.6503	10
1257	GGGGCAGAGGCCTGAGCAAGGGG	+	0.643178	0.0109233	-1.0355	5.25849	90
1258	CTGTGGTGCTGGTGGCACAGGGG	+	0.643365	0.0109275	-12.9081	5.18431	129
1259	CCTGTGGGGGCTGCTCGGCAGGG	+	0.643559	0.0109246	-6.36542	4.60002	124
1260	AAACCGAGGCAGGGAGCCTGTGG	+	0.643661	0.0109678	11.0269	-9.4948	24
1261	GCCTGTGGGGGCTGCTCGGCAGG	+	0.643817	0.0112131	-0.683863	-18.0276	53
1262	TGGTGCTGGTGGCACAGGGGAGG	+	0.643894	0.0109254	-11.6464	11.1508	131
1263	ACCGAGGCAGGGAGCCTGTGGGG	+	0.644122	0.0109237	-1.30799	18.2043	151
1264	CGCCATGTGCAAGAACTTCATGG	+	0.644222	0.0113742	-8.40724	-15.4798	49
1265	GGGGCTGCTCGGCAGGGGACAGG	+	0.645163	0.0109368	4.57392	2.77397	93
1266	CTGTGGGGGCTGCTCGGCAGGGG	+	0.645856	0.0109236	-10.7239	2.96781	114
1267	GAGCCTGCTGTGGGCTGGCCAGG	+	0.645945	0.0112257	-5.45516	-15.6143	56
1268	TGGCACAGGGGAGGAAACCGAGG	+	0.646124	0.0110349	2.84657	16.4234	155
1269	TGTGCAAGAACTTCATGGGCGGG	+	0.646355	0.0109382	2.4903	1.16005	107
1270	GCCTGTGGTGCTGGTGGCACAGG	+	0.647021	0.0109352	-2.30031	0.47631	106
1271	ACTGCTGTCCCACACCTGCATGG	+	0.647209	0.0109908	6.9954	0.274055	71
1272	TGGAAACACAAACCCCACCACGG	+	0.647575	0.011015	6.75032	21.2083	174
1273	GCCATGTGCAAGAACTTCATGGG	+	0.64764	0.0111478	-4.51608	-17.6627	55
1274	TACTCTGGGAGCCAGGGCTGGGG	+	0.647676	0.0109258	-6.10453	0.0726744	117
1275	CGATGGGTACTCTGGGAGCCAGG	+	0.648136	0.0113352	-7.77937	-15.053	50
1276	ACAGGGGAGGTGAGGCCCTCGGG	+	0.648159	0.0109951	8.7528	-17.9705	12
1277	ACAGGCACTGCCAGTCACCCGGG	+	0.648265	0.0109211	-7.18948	20.3393	149
1278	CAGGGGAGGTGAGGCCCTCGGGG	+	0.648345	0.0109182	-14.196	5.39649	129
1279	GAGGCCCTCGGGGAGGGAGTGGG	+	0.648439	0.0109334	1.17784	1.37856	107
1280	AGGCGGAACTCGCCCCAGGCTGG	+	0.64883	0.0109453	1.99986	-1.36647	108
1281	CTGTGCAGACCAGCGAAGTCGGG	+	0.649158	0.0109817	11.4822	-11.1259	31
1282	ACTTGAGAACTGTCACTGCGTGG	+	0.649495	0.010925	1.76313	22.2882	171
1283	GATACCTGGATATAGTAAGCTGG	+	0.649544	0.011	11.2956	-15.6936	8
1284	CGGAACTCGCCCCAGGCTGGGGG	+	0.649643	0.0109244	0.909654	9.57736	99
1285	GGGCAGATGGAGAACAGGGGAGG	+	0.649747	0.0110871	8.27084	23.2963	176
1286	GCTGTGCAGACCAGCGAAGTCGG	+	0.649956	0.0109685	13.3903	-11.5099	26
1287	TTGTAAGACCCTATACGGGGTGG	+	0.650393	0.0109478	3.15814	25.0612	165
1288	GCGGAACTCGCCCCAGGCTGGGG	+	0.650505	0.0109216	-7.15246	19.7944	149
1289	ACCAGCGAAGTCGGGATACCTGG	+	0.650529	0.0109783	13.3781	-14.6954	7
1290	AATCTTTGTAAGACCCTATACGG	+	0.650646	0.0118008	-13.8252	-18.0463	33
1291	ATACGGGGTGGTGTGAAGACAGG	+	0.650674	0.010955	12.1991	-15.2128	8
1292	ATCTTTGTAAGACCCTATACGGG	+	0.651019	0.0113604	-7.29283	-18.4093	57
1293	TCTTTGTAAGACCCTATACGGGG	+	0.651098	0.0109318	1.98849	3.9061	92
1294	TCCCGAGTGGCTGGGATTACAGG	+	0.651497	0.0114888	-17.3482	-15.6824	36
1295	CCTCAGTCTCCCGAGTGGCTGGG	+	0.651524	0.0109624	13.2055	4.95235	87
1296	ACCTGCCTCAGTCTCCCGAGTGG	+	0.651888	0.0109358	2.67594	23.0943	171
1297	TTGTATTTTCAGTAGAGACAGGG	+	0.652363	0.0109234	2.45105	10.2215	102
1298	TCCCAAAGTGCTGGGATTACAGG	+	0.652484	0.0116317	-18.3527	-15.8193	36
1299	ACCTTGGCCTCCCAAAGTGCTGG	+	0.652555	0.0109931	16.969	-4.48901	67
1300	CACTGTGACCTCCACCTCCCTGG	+	0.652693	0.0109651	6.60318	0.844302	71
1301	GAGACAGGGTTTCATCATGTTGG	+	0.652732	0.0111236	1.53784	-17.9081	2
1302	AGCCACTGTGCCCAGGGAGCTGG	+	0.652963	0.0110992	-5.4698	-13.8461	45
1303	CCTTCCTGACACAGCCTCTGGGG	+	0.653081	0.0109251	0.34506	3.40476	92
1304	GCCTCAGTCTCCCGAGTGGCTGG	+	0.653134	0.0109678	16.1368	0.136707	69
1305	GGCATGAGCCACTGTGCCCAGGG	+	0.65333	0.0109299	6.32777	5.72687	81
1306	AGGCATGAGCCACTGTGCCCAGG	+	0.653405	0.0109202	-8.836	13.3647	142
1307	CCTTGGCCTCCCAAAGTGCTGGG	+	0.653692	0.0109515	15.0001	2.2982	68
1308	TTTGTATTTTCAGTAGAGACAGG	+	0.65413	0.0111828	-3.76673	-13.5196	63
1309	ACCTCATGATCTGCTCACCTTGG	+	0.654201	0.0110029	4.54722	-14.1532	16
1310	AGGGTTTCATCATGTTGGCCAGG	+	0.65426	0.0112152	-1.15068	-12.2387	59
1311	CAGCCTCTGGGGGCCAGAGATGG	+	0.654451	0.0109587	3.97095	-3.91484	75
1312	GCAGTGGTCGGAGGTGGTTTTGG	+	0.654481	0.0110779	1.34927	-16.1609	2
1313	GTGGTTTTGGGAACTCACCCAGG	+	0.654704	0.0109793	6.10868	20.5901	174
1314	TGCAGCTGCTGGGGTTGGCCTGG	+	0.654921	0.0111134	-0.690499	-14.9364	61
1315	GTGGCTCACTCTGCAGCTGCTGG	+	0.6551	0.0109355	9.2495	5.75405	82
1316	CCCACTCCTGTGGCTTGTGAGGG	+	0.655873	0.0109275	-0.140595	9.0749	95
1317	CAGTGGTCGGAGGTGGTTTTGGG	+	0.655875	0.0118017	-18.0023	-16.3767	36
1318	ACAGGGGGCATGGTGGGCAGTGG	+	0.655944	0.0109207	-8.40994	-0.954224	120
1319	TGGTGGGCAGTGGTCGGAGGTGG	+	0.656022	0.0109198	0.431299	19.6226	151
1320	AGAGGGGAGATGCTGGCAGGAGG	+	0.656054	0.0109243	-14.9447	8.61572	130
1321	GCATGGTGGGCAGTGGTCGGAGG	+	0.656246	0.0109287	-12.6248	3.81768	114
1322	GTGGGGAGGAGGAGGTCGGAGGG	+	0.656355	0.0109286	-15.0073	11.3794	132
1323	GGGTTGGCCTGGTGGGGAGGAGG	+	0.656795	0.0109234	1.5599	8.82524	99
1324	GGGAACTCACCCAGGGCACGTGG	+	0.656983	0.0109348	13.2913	4.89931	87
1325	GCGTGCATCAGCAGCGGGGTGGG	+	0.657128	0.0109216	-1.94171	21.905	154
1326	GGCTCACTCTGCAGCTGCTGGGG	+	0.657366	0.0109207	0.0779	12.5506	157
1327	GGGCGCACAGGGGGCATGGTGGG	+	0.657392	0.0109306	0.0476738	1.36597	105
1328	TTGGCCTGGTGGGGAGGAGGAGG	+	0.657452	0.0109203	-10.936	4.66272	114
1329	CGTGGGCGTGCATCAGCAGCGGG	+	0.657585	0.0109655	10.0644	-18.0906	12
1330	CAGAGAGGGGAGATGCTGGCAGG	+	0.657787	0.0109812	10.249	-14.6187	29
1331	GGTGGGGAGGAGGAGGTCGGAGG	+	0.657876	0.0109211	-14.0599	7.63718	130
1332	TGAACAGAGAGGGGAGATGCTGG	+	0.658621	0.0109354	-2.65525	-3.61659	111
1333	GCTGCTGGGGTTGGCCTGGTGGG	+	0.658678	0.0109939	8.51612	-15.3305	9
1334	GGCTGGAGACCCAGCCCTGCAGG	+	0.658823	0.0110277	3.91229	-12.3148	15
1335	AGACCCAGCCCTGCAGGGCGTGG	+	0.659636	0.0109376	6.52069	8.41518	104
1336	GCTGGAGACCCAGCCCTGCAGGG	+	0.660025	0.0109295	-1.56873	4.6319	91
1337	GAGGGACTCTGAACAGAGAGGGG	+	0.660521	0.0116701	10.1456	21.827	175
1338	CTGGGGTTGGCCTGGTGGGGAGG	+	0.660587	0.0109249	-5.7313	4.97695	124
1339	GGAGATGCTGGCAGGAGGGCTGG	+	0.660833	0.0109293	2.43223	4.60195	92
1340	GTGGGCGTGCATCAGCAGCGGGG	+	0.66092	0.0109625	4.41997	20.722	174
1341	TGGCTCACTCTGCAGCTGCTGGG	+	0.661879	0.0109494	10.6721	-2.9366	78
1342	CGCGCCACGAGCAGGTGCGCGGG	+	0.662848	0.0109924	6.2885	-10.4536	13
1343	GCAGCCCGCCGCGGGCCCAGGGG	+	0.662908	0.010921	0.873093	4.25016	92
1344	CGTACTGCAGCTGGCGAACCTGG	+	0.663197	0.0109796	13.4806	-7.73893	21
1345	TTATCACTTGGAATTTAAAATGG	+	0.663474	0.0132849	-15.0889	-20.3547	32
1346	ACACAAGAGAAGCCTGGTGTAGG	+	0.663638	0.0109306	3.22394	21.1073	169
1347	GAACACTGTTGGGGAAAAATGGG	+	0.664258	0.0114276	-18.2133	-15.6739	36
1348	GCCACTCTGAGAACACTGTTGGG	+	0.664458	0.0109985	10.2609	-9.005	24
1349	ACCCAGCCGCTTCCCAGACACGG	+	0.664562	0.0109241	-1.43093	9.53601	97
1350	CCCAGCTTTGAACTCACCCATGG	+	0.664697	0.0109438	5.06972	20.1689	174
1351	GAACCCCAGAGTTCAATCCCCGG	+	0.665403	0.010917	-8.78543	10.9852	141
1352	ATGTTGACACAAGAGAAGCCTGG	+	0.665934	0.0109961	11.9105	-8.10744	24
1353	CTGGTGTAGGGCTCATAGCCTGG	+	0.666093	0.0111104	1.50325	-17.3348	2
1354	CTTTTGGTGGCGGTGGTGGGGGG	+	0.666775	0.0111783	-4.37868	-15.0419	62
1355	GGCCACTCTGAGAACACTGTTGG	+	0.666931	0.0109275	0.204427	3.07784	92
1356	CCACTCTGAGAACACTGTTGGGG	+	0.667027	0.0109245	-8.89628	9.21487	125
1357	AGGGCTTTTGGTGGCGGTGGTGG	+	0.667081	0.0109234	-4.74777	14.3283	145
1358	TTTTAGCCGCATCAGCCTAGGGG	+	0.667644	0.0133552	-17.1277	-21.3049	34
1359	GGGCTTTTGGTGGCGGTGGTGGG	+	0.667715	0.010926	-1.07998	1.59798	105
1360	TTAAAAAGTGTCAGGGCTTTTGG	+	0.667752	0.013744	-17.6422	-21.9464	34
1361	TGGTAACTTTAAAAAGTGTCAGG	+	0.66804	0.0111765	-3.23534	-13.3085	63
1362	CACAAGAGAAGCCTGGTGTAGGG	+	0.668592	0.0109297	-3.83856	0.825691	118
1363	GCCATAGAGAGCCCCGGCCAAGG	+	0.668902	0.010935	0.369516	-1.85016	109
1364	GAGCTGAACTGGACAGATGGAGG	+	0.669245	0.0114105	10.2729	21.1847	175
1365	AGAAGGGACATCCCAGGTAGAGG	+	0.669338	0.0109291	-13.1441	11.6028	131
1366	CGGAGGATGGTGGAGGAAGAAGG	+	0.669441	0.0109251	-5.53893	-1.34469	121
1367	CCCAGGTAGAGGAACTGGCAAGG	+	0.669967	0.0109212	-1.00701	19.4774	151
1368	AGGAGACAGGAGGGCGAGAAGGG	+	0.670014	0.0109213	-8.80848	1.17946	116
1369	CCCCGGCCAAGGAGACAGGAGGG	+	0.670023	0.0112279	9.35854	21.7073	175
1370	TGGGGAGTGCCCACATCTAAGGG	+	0.670042	0.011032	4.83036	-12.2742	15
1371	ACAGATGGAGGGCTCTGGGAGGG	+	0.670057	0.0109311	3.01864	21.3832	169
1372	AAGGAGCTGAACTGGACAGATGG	+	0.670438	0.0109158	-11.2887	8.35473	128
1373	AGGGCGAGAAGGGACATCCCAGG	+	0.671058	0.010925	-7.64309	2.3167	117
1374	GGACGGCGATGTGGAGGCTTTGG	+	0.671247	0.0109439	0.603797	-5.55822	113
1375	CTGCTGTGCTTGTGCACACAAGG	+	0.671385	0.0109713	12.5759	-9.96551	22
1376	CTGGACAGATGGAGGGCTCTGGG	+	0.671501	0.0109583	10.0091	-5.38347	76
1377	GTGCACACAAGGATGTCTTAAGG	+	0.671535	0.0111081	-3.10941	-16.3489	62
1378	TTGGGGAGTGCCCACATCTAAGG	+	0.671535	0.0110193	5.27123	-19.2372	3
1379	GTAGAGGAACTGGCAAGGTGAGG	+	0.671584	0.0111842	9.7191	22.2887	175
1380	AAGGAGACAGGAGGGCGAGAAGG	+	0.671745	0.0109325	-1.2755	-1.16033	109
1381	AATAGGAGGAGGAGGCAGCAGGG	+	0.671846	0.0109206	-14.5788	6.72194	129
1382	GCCCCGGCCAAGGAGACAGGAGG	+	0.671992	0.010947	-0.203409	15.8912	158
1383	ACGGCGATGTGGAGGCTTTGGGG	+	0.672713	0.0110507	-3.37411	-17.7811	55
1384	GGTGAGGGACGGCGATGTGGAGG	+	0.672857	0.0109466	2.61555	18.0284	156
1385	GTTTTGGCCATAGAGAGCCCCGG	+	0.673155	0.0109471	10.323	-4.74728	76
1386	CAGCAGGGCAGGAATGCCAGGGG	+	0.673513	0.0109201	-6.21927	13.7435	147
1387	GGTGGTGCTGCAATAGGAGGAGG	+	0.673514	0.0109236	0.103328	18.1672	151
1388	GCAAGGACGGGCATTCTAGGTGG	+	0.674177	0.0109252	-8.20286	12.7278	142
1389	AGGAATGCCAGGGGAGGGAGTGG	+	0.674206	0.0109243	-2.75291	14.8059	159
1390	GAGGGGAGATGCTGGCAGGAGGG	+	0.674257	0.010929	-8.61652	2.75324	115
1391	CGGAGGGACTCTGAACAGAGAGG	+	0.674326	0.0110304	5.44096	23.4999	166
1392	GACCCAGCCCTGCAGGGCGTGGG	+	0.674434	0.0110168	14.8166	-8.16641	22
1393	AAAGCCAGAAACAGCACCAGAGG	+	0.675171	0.0109243	-5.06342	4.98146	119
1394	GCGTGGGCGTGCATCAGCAGCGG	+	0.675288	0.0109189	-7.56069	14.5082	142
1395	GGAGGGACTCTGAACAGAGAGGG	+	0.67562	0.0109562	4.2763	23.8013	166
1396	CAGTAGAAACAAACCAGACATGG	+	0.675744	0.0109242	-6.72895	10.1594	138
1397	GGCGTGCATCAGCAGCGGGGTGG	+	0.675758	0.0109271	-6.21079	6.34853	123
1398	GCACCAGAGGCCAATGGGTGGGG	+	0.6761	0.0109189	-2.64633	16.4701	152
1399	AAACAGCACCAGAGGCCAATGGG	+	0.676448	0.0117462	-15.006	-15.9159	38
1400	AAGAATAAAATGTGAGCGAATGG	+	0.676666	0.011001	8.5321	-5.86793	76
1401	AGCACCAGAGGCCAATGGGTGGG	+	0.676733	0.0109235	-2.32948	19.7043	153
1402	ACCAGAGGCCAATGGGTGGGGGG	+	0.67756	0.0109264	-4.55233	9.48089	140
1403	GAAACAGCACCAGAGGCCAATGG	+	0.677868	0.0109585	8.35343	-1.25951	77
1404	CCAGGGCTGAGATTGAGGACTGG	+	0.678092	0.0109762	5.32047	20.0498	174
1405	TGAGCGAATGGGGCTGATCCAGG	+	0.678103	0.0109578	5.58822	-6.03908	73
1406	CGCATCCAGGGCTGAGATTGAGG	+	0.678331	0.0109524	14.4374	-12.1236	26
1407	CAGCACCAGAGGCCAATGGGTGG	+	0.678463	0.0110082	5.48978	19.5045	174
1408	AAGGAAAGTGTCGCAAAGATGGG	+	0.678525	0.0109317	-3.35227	0.183422	106
1409	GAATAAAATGTGAGCGAATGGGG	+	0.678618	0.0109318	-1.82712	0.356724	106
1410	GAGGGTAGGGAAGGCAGGAGGGG	+	0.678627	0.0109601	4.37783	20.5822	174
1411	AAGGGAGGTAGAGGAGAGGTGGG	+	0.678649	0.0110957	7.30274	19.1756	172
1412	AGGCCTCACTGGGAGAGGGCCGG	+	0.679581	0.0109211	-1.26362	13.4987	157
1413	CTAAGGGCTGAGGCCTCCCCAGG	+	0.679746	0.0109193	-12.6689	15.7555	136
1414	GCCTCCCCAGGGAGAAGAGTAGG	+	0.680089	0.0109217	-4.50191	9.86731	140
1415	CAGCCCAGCAGAGTCCTGCTGGG	+	0.680108	0.010922	-8.80504	13.123	142
1416	GAGGGGGGCCTTGTTGGCTAAGG	+	0.680347	0.0109903	6.78764	-8.91808	14
1417	GAGAGGAGGGTAGGGAAGGCAGG	+	0.680532	0.0109363	-2.63925	-3.88454	111
1418	GGAAGAGGCCTCACTGGGAGAGG	+	0.680561	0.0109394	2.51672	25.1056	165
1419	GAAGAGGCCTCACTGGGAGAGGG	+	0.680862	0.0109238	-2.46003	19.491	153
1420	GGAGGGTAGGGAAGGCAGGAGGG	+	0.682147	0.0109413	-15.0685	7.84565	130
1421	CAGGGTCAGAGCTGGGACAGGGG	+	0.682279	0.0109238	-12.9524	7.10309	130
1422	AAGTCTGGAGAGTGTAGATGGGG	+	0.682914	0.0109651	3.97452	17.2946	155
1423	GGGTAGGGAAGGCAGGAGGGGGG	+	0.682923	0.010923	-14.4345	7.95369	130
1424	CCTCCCCAGGGAGAAGAGTAGGG	+	0.683027	0.0109439	2.60568	-3.54263	75
1425	ACTTCAAAGGGGATAAAGTCTGG	+	0.683151	0.0110588	2.1224	-16.3829	2
1426	GGACCTGGGGTGGCAGGACAGGG	+	0.68342	0.0109222	-11.2685	3.94064	114
1427	CTGCTGGGAAGAGGCCTCACTGG	+	0.683448	0.0109588	11.9218	-17.8728	8
1428	AGAGTGTAGATGGGGGACCTGGG	+	0.68399	0.0109446	12.9386	-17.0811	8
1429	AGTCTGGAGAGTGTAGATGGGGG	+	0.683992	0.0117837	10.1664	20.8964	175
1430	AGGAGAGGTGGGAGAGAGGAGGG	+	0.684606	0.0113596	8.92382	19.434	172
1431	AGGAGGGTAGGGAAGGCAGGAGG	+	0.684807	0.0109241	-13.4532	9.3594	132
1432	GCGGGCCCAGGGGCCGTGCCAGG	+	0.685444	0.0110774	-0.27706	-20.828	52
1433	TTTACGATATATACCACTTGTGG	+	0.68546	0.0109686	7.70587	-1.56356	77
1434	AGGTGCGCGGGGTGCAGCCGGGG	+	0.685513	0.0109347	-1.60405	-0.186747	106
1435	CGCGGGGTGCAGCCGGGGCGCGG	+	0.685515	0.0110256	7.30683	-16.7088	9
1436	TGCCAGGACGTGGGTCGGCCAGG	+	0.685833	0.0110431	7.88831	-11.7247	27
1437	CGCGGGGCTTCTGCCCGTCCCGG	+	0.685941	0.0109924	4.9245	-11.168	15
1438	GGAGCAAGGGAAGCCAGGAAGGG	+	0.685989	0.0109718	4.61428	20.4041	174
1439	GTGGGTCGGCCAGGGCAGTGCGG	+	0.686314	0.0109212	-12.936	7.84531	130
1440	GTACTGCAGCTGGCGAACCTGGG	+	0.686336	0.0109243	-3.0241	-0.26919	106
1441	GCGCCACGAGCAGGTGCGCGGGG	+	0.68636	0.0109252	-1.08407	8.45266	95
1442	CCAAGCATCTCCTGGAGCAAGGG	+	0.686999	0.0109271	2.21251	6.87645	101
1443	TGGTGCTGCGCTTCTGCGCCTGG	+	0.687021	0.0110324	4.5613	-11.999	15
1444	TGGAGCAAGGGAAGCCAGGAAGG	+	0.687647	0.0109224	2.56812	20.1962	168
1445	GAGCAGCCCGCCGCGGGCCCAGG	+	0.68779	0.0110464	-1.06251	-10.4849	59
1446	GCAGGTGCGCGGGGTGCAGCCGG	+	0.688206	0.0110733	1.41626	-15.998	2
1447	GCGGGGCTTCTGCCCGTCCCGGG	+	0.688256	0.0109425	2.57695	-0.248725	107
1448	GCCAGGACGTGGGTCGGCCAGGG	+	0.689954	0.0109291	-1.19215	3.87785	91
1449	CAGGGGCCGTGCCAGGACGTGGG	+	0.690036	0.0109378	2.49822	-6.07681	112
1450	GGTGCCTCCCAAGCATCTCCTGG	+	0.690529	0.0110359	0.655832	-12.2845	59
1451	TGGGGGGAGCAGGGCTCCAGGGG	+	0.69076	0.010927	-5.36636	1.13604	118
1452	CTTCCTGACACAGCCTCTGGGGG	+	0.691033	0.0109251	-4.881	20.4114	148
1453	CTGGTGCCGCATCTTCTGCCTGG	+	0.69194	0.0110496	3.29348	-10.0657	17
1454	TGGTGCCGCATCTTCTGCCTGGG	+	0.691998	0.0110724	3.20608	-13.8202	19
1455	GATGGGGGGAGCAGGGCTCCAGG	+	0.692247	0.0111525	-8.40607	-19.1567	44
1456	TCCCTTCCTGACACAGCCTCTGG	+	0.692284	0.0109496	12.7328	-3.29804	64
1457	CTCTGGGGGCCAGAGATGGGGGG	+	0.692434	0.0109285	-8.15433	8.32686	125
1458	CCCTTCCTGACACAGCCTCTGGG	+	0.692554	0.0110322	-2.80832	-18.6263	55
1459	AGCCTCTGGGGGCCAGAGATGGG	+	0.692813	0.0109798	9.47202	-19.7221	11
1460	GCCTCTGGGGGCCAGAGATGGGG	+	0.692982	0.0109313	-2.40699	-1.75201	111
1461	AGAGAAGCCAGAGGTCACTAAGG	+	0.6932	0.0109256	-4.80116	0.794804	118
1462	CCTCTGGGGGCCAGAGATGGGGG	+	0.693498	0.0109249	-2.67285	-1.30213	106
1463	GGCCAGAGATGGGGGGAGCAGGG	+	0.694008	0.0109477	9.50728	-4.93472	76
1464	TCCAGGGGTAGAGAAGCCAGAGG	+	0.694042	0.0109361	2.12651	16.92	156
1465	ATGGGGGGAGCAGGGCTCCAGGG	+	0.69437	0.0109486	11.5558	-18.2226	8
1466	GGTTATCTCCAGGTGACCCTGGG	+	0.694465	0.0109388	10.0141	5.6413	82
1467	AGTGTCAGGGCTTTTGGTGGCGG	+	0.694692	0.0109312	-4.72617	6.65062	89
1468	AGGTTCCGCTTTTTGGCGCCAGG	+	0.695106	0.011455	-9.70664	-11.8314	47
1469	TAGAGATGACGGTTATCTCCAGG	+	0.695182	0.0109592	5.8375	-0.460288	70
1470	GCTTTTGGTGGCGGTGGTGGGGG	+	0.695317	0.0109495	9.50793	-3.09391	78
1471	GGTAACTTTAAAAAGTGTCAGGG	+	0.695514	0.0109731	9.80251	-4.75159	76
1472	AACCCCAGAGTTCAATCCCCGGG	+	0.695665	0.0109211	-8.46738	13.6433	142
1473	TCTCAGGTGAGACTGTACAGAGG	+	0.69574	0.0110179	7.20245	20.0959	172
1474	GTCAGGGCTTTTGGTGGCGGTGG	+	0.696661	0.010926	-2.77495	8.70832	96
1475	AAAAGTGTCAGGGCTTTTGGTGG	+	0.696812	0.011529	-9.17094	-15.0058	48
1476	CTTTTTGGCGCCAGGGTATCTGG	+	0.696906	0.01551	-16.8422	-23.3097	35
1477	AGAACACTGTTGGGGAAAAATGG	+	0.696907	0.0114187	-16.3484	-15.8855	36
1478	TTTGGCGCCAGGGTATCTGGTGG	+	0.697393	0.0109317	-0.408545	-0.402264	109
1479	GGCTTTTGGTGGCGGTGGTGGGG	+	0.697524	0.0109275	-2.3168	-3.49085	111
1480	TCTGGTGGTGTTGATTTCTCAGG	+	0.697531	0.01152	-8.04948	-16.5851	49
1481	GTGAGACTGTACAGAGGTCGGGG	+	0.697709	0.0116761	10.2638	21.9534	175
1482	CGGTTATCTCCAGGTGACCCTGG	+	0.697738	0.0109297	3.64038	7.14581	100
1483	GACCCTGGGAAGAGTTTGCAAGG	+	0.697813	0.010943	5.04828	-0.630526	70
1484	CAGGAGGCGGGGGAAGGCGGGGG	+	0.698317	0.0109321	-0.0900213	18.8037	151
1485	TGTTTTAGCCGCATCAGCCTAGG	+	0.698343	0.0117362	-12.5932	-13.8318	42
1486	CCACATAGCCCGAGCCCCTCGGG	+	0.698351	0.0110342	3.83286	-12.8467	15
1487	TCCTCGGATGTGTGGGCCCAAGG	+	0.698544	0.0109289	-4.48033	1.17737	118
1488	CCGGGCTGGGGAGGCCTGCCTGG	+	0.698626	0.0110358	6.14454	-18.2336	6
1489	GGATTGTCCACCTTCTCCCAAGG	+	0.698776	0.0109246	0.31814	10.8848	99
1490	TCGGGGAGCAGTGGCCGGGCTGG	+	0.698841	0.0109487	1.02652	-2.62529	108
1491	CCGAGCCCCTCGGGGAGCAGTGG	+	0.699034	0.0109294	4.71573	4.58186	81
1492	CACATAGCCCGAGCCCCTCGGGG	+	0.699128	0.010926	-2.79506	10.0843	97
1493	CGGGGAGCAGTGGCCGGGCTGGG	+	0.699674	0.0109258	-7.20744	5.28403	124
1494	GGGGAGCAGTGGCCGGGCTGGGG	+	0.699778	0.010921	-11.2428	6.11393	127
1495	GAGCAGTGGCCGGGCTGGGGAGG	+	0.700609	0.0109358	1.50753	0.388854	107
1496	GCCCCTCGGGGAGCAGTGGCCGG	+	0.700687	0.0109438	5.33074	-3.67769	74
1497	GAGCTGCTGGAGGTGGAGTCAGG	+	0.700926	0.0109818	11.1962	-9.63267	24
1498	CCCAGCCCTGCCAATGGTGGGGG	+	0.701107	0.0109433	-0.4504	14.4028	157
1499	TACCTGCCTGGGATAGCCGCTGG	+	0.70164	0.0109277	-3.42424	12.0066	146
1500	CACACTTGCAGAGCTGCTGGAGG	+	0.701641	0.0109233	1.97196	9.28572	99
1501	GCTGACCCTGATACCTGCCTGGG	+	0.701987	0.010998	4.72441	-10.8352	15
1502	GATAGCCGCTGGTAACTGTTAGG	+	0.702198	0.0109711	11.9108	-7.00305	23
1503	TAACTGTTAGGAACTTTCCTCGG	+	0.702323	0.0111078	2.98077	-15.8219	2
1504	CTCCCAGCCCTGCCAATGGTGGG	+	0.702336	0.0109214	-2.9639	15.3356	159
1505	GGAACTTTCCTCGGATGTGTGGG	+	0.702402	0.0109395	10.7111	6.91135	82
1506	TGCCAATGGTGGGGGCACTCAGG	+	0.70264	0.0112479	-11.8156	-17.7722	39
1507	CTCTGTGACCCCCATGTCCTTGG	+	0.702662	0.0113817	-8.34135	-11.9152	47
1508	GGCTGACCCTGATACCTGCCTGG	+	0.702932	0.010959	10.3147	3.48592	84
1509	AGGAACTTTCCTCGGATGTGTGG	+	0.703192	0.0109309	4.39198	6.58046	100
1510	CCCCTCGGGGAGCAGTGGCCGGG	+	0.703409	0.0110294	3.16164	-17.0568	2
1511	CCCACATAGCCCGAGCCCCTCGG	+	0.70352	0.0110172	4.1117	-12.0367	15
1512	CCCCATGTCCTTGGACCTAGAGG	+	0.703674	0.0109848	13.7884	-6.6612	21
1513	AAGCCAACTCGGGTTGTTTGAGG	-	0.703986	0.0110372	-0.823189	-9.82007	59
1514	TTGTTTGAGGGTGGGTGGTGTGG	-	0.704073	0.0109341	-1.91115	-0.114392	106
1515	TCGGGTTGTTTGAGGGTGGGTGG	-	0.7055	0.0109377	-0.910836	-0.917784	109
1516	CCAGCCTCTAAGTTTGGGGCTGG	-	0.705835	0.0109556	7.84375	7.73042	104
1517	AGCCAACTCGGGTTGTTTGAGGG	-	0.706191	0.0111488	-4.39777	-11.7788	46
1518	CTGTTCCAGCCTCTAAGTTTGGG	-	0.706333	0.0110509	-2.3731	-14.5857	63
1519	TGGCAGTCTGGGCCCAGCACAGG	-	0.706586	0.0109243	-3.05481	1.70911	118
1520	CAACTCGGGTTGTTTGAGGGTGG	-	0.706797	0.0109763	6.58905	-3.22613	74
1521	GGGTGGGTGGTGTGGCAGTCTGG	-	0.706896	0.0110364	6.52673	-17.6814	6
1522	ACTGTTCCAGCCTCTAAGTTTGG	-	0.707026	0.0111476	-1.43605	-11.6619	59
1523	CAGCTGAGCCAGCCCACCCCTGG	-	0.707073	0.0109216	-4.84554	20.9179	148
1524	CCCCAGATCACAGACGCAGGAGG	-	0.707077	0.0109212	-0.888179	22.512	154
1525	TTCCTTGGCCAAAGCCAACTCGG	-	0.707406	0.0111	-2.50402	-15.6294	62
1526	CGGCCCCAGATCACAGACGCAGG	-	0.70744	0.0109229	-9.26515	14.0154	142
1527	CAGCCATGAATGAGCTCATTAGG	-	0.70773	0.0112506	-8.54538	-16.4255	49
1528	TGTTCCAGCCTCTAAGTTTGGGG	-	0.707791	0.0111022	-3.62091	-11.6139	58
1529	CACAGACGCAGGAGGGACACAGG	-	0.708039	0.0109315	-1.99623	-2.85524	111
1530	GCCTGTGGGACGCTGGACCCAGG	-	0.708124	0.0109245	-8.39602	1.1335	116
1531	CTTGCCCTCTCCAGGCCTTCTGG	-	0.708429	0.0123147	-18.4646	-18.5221	37
1532	CCAAGCCTGGGCTGGCCTGTGGG	-	0.708624	0.0109662	5.11403	-8.08307	14
1533	GGCCAACAGGGAGGTACCAAAGG	-	0.709338	0.0109285	-1.79479	4.25029	91
1534	CCACGTGCCCAAGCCTGGGCTGG	-	0.709398	0.0109973	6.38618	-2.09166	74
1535	TGGGCTGGCCTGTGGGACGCTGG	-	0.710117	0.0109369	5.93953	-3.79865	74
1536	CCCACCACGTGCCCAAGCCTGGG	-	0.710229	0.0110907	-1.30188	-20.5677	51
1537	ATGAGCTCATTAGGCCCCACCGG	-	0.710322	0.0109399	0.601885	-2.22844	109
1538	AGCAGAGGCTTGCCCTCTCCAGG	-	0.710478	0.0109716	4.9321	-7.77214	14
1539	GCTCACTCCACCTGGCATCTGGG	-	0.710559	0.0115317	-17.1275	-13.9923	41
1540	CCCAGATCACAGACGCAGGAGGG	-	0.711804	0.0109249	-1.44347	18.2213	151
1541	GCCCACCACGTGCCCAAGCCTGG	-	0.712097	0.0111245	-1.50864	-20.0878	51
1542	CGTGAGGCACTTTGGCCAACAGG	-	0.712587	0.01196	-14.4574	-17.1972	38
1543	CCCAAGCCTGGGCTGGCCTGTGG	-	0.712795	0.0109261	-3.23341	10.5356	97
1544	GGACAGTGGCTCACTCCACCTGG	-	0.713002	0.0109223	-8.10972	13.6206	142
1545	CATCCCGTGAGCTCCCTGGTGGG	-	0.713099	0.0109213	-10.0814	15.7013	137
1546	CCATCCCGTGAGCTCCCTGGTGG	-	0.713608	0.0109875	5.72292	19.1816	174
1547	TGTGGGGTCTCCAAGCCCCAAGG	-	0.713763	0.0109242	-0.449995	6.46056	95
1548	CCAACAACCCCTTGGGGGCACGG	-	0.713845	0.0111407	-1.73827	-11.4235	59
1549	TCCTGGACCCTGGGGCCCGCTGG	-	0.713883	0.010997	5.56156	-11.4461	15
1550	AAGACCCCAACAACCCCTTGGGG	-	0.714108	0.010925	-2.91172	4.84985	91
1551	TGGGTGCTGAGTATAAAACCAGG	-	0.714197	0.0109476	2.21305	16.7438	156
1552	AGAAGACCCCAACAACCCCTTGG	-	0.714522	0.0109883	5.34788	-9.27026	14
1553	AGACCCCAACAACCCCTTGGGGG	-	0.714561	0.0109219	-9.39408	15.5992	137
1554	CTCCTCTGCAGGCCTGGCTGTGG	-	0.714598	0.0109227	-6.28052	14.9107	144
1555	GGGGCTCTTTCCTGGACCCTGGG	-	0.7147	0.0109656	13.7526	0.672454	68
1556	GGGCTCTTTCCTGGACCCTGGGG	-	0.714716	0.0110056	-3.74828	24.1279	161
1557	CTACTCTGAGGCAGTCACCCTGG	-	0.714724	0.0109282	-2.34921	7.15989	96
1558	CTGGCTGTGGCCACCACCTAAGG	-	0.715251	0.010925	-3.66739	7.73745	96
1559	TGAGGCAGTCACCCTGGCCTCGG	-	0.715304	0.0110229	4.71666	-10.9308	15
1560	AGGGGCTCTTTCCTGGACCCTGG	-	0.715308	0.010928	-1.06976	6.49147	95
1561	TGGCTGTGGCCACCACCTAAGGG	-	0.715717	0.0109572	2.79964	-6.3653	112
1562	CCACCTAAGGGGCTCTTTCCTGG	-	0.715722	0.0116048	-10.5015	-16.15	48
1563	CCTGGACCCTGGGGCCCGCTGGG	-	0.716174	0.0110434	3.46181	-12.9751	15
1564	GGATGTGAGCATGGTACTGGGGG	-	0.716278	0.0110258	6.91272	23.6333	176
1565	GGTGGGTGGTGTGGCAGTCTGGG	-	0.716359	0.0109799	9.86308	-17.3292	12
1566	GGGGTCCAGCCTCTCAGGCAGGG	-	0.716635	0.0109242	-3.46528	19.6364	153
1567	GGGCAGAGCTGAAGCCTGCAGGG	-	0.717037	0.0109302	-1.16244	18.1156	151
1568	CAGGGATGTGAGCATGGTACTGG	-	0.717206	0.0109274	-8.93211	2.31573	115
1569	TCCCCAGCCACCCACAGCAGGGG	-	0.71738	0.0109229	-1.07963	13.2078	157
1570	GCTCCCCAGCCACCCACAGCAGG	-	0.719167	0.0111104	-0.303351	-19.419	53
1571	AACTCGGGTTGTTTGAGGGTGGG	-	0.719243	0.0109241	-6.20148	8.5553	139
1572	AGCATGGTACTGGGGGAGCCCGG	-	0.719531	0.0111292	-4.12931	-14.0429	63
1573	AGGGGTCCAGCCTCTCAGGCAGG	-	0.719807	0.010929	0.381863	9.32165	99
1574	AGTCTAGAACCACTTACCCATGG	-	0.720689	0.010926	0.752041	26.3991	164
1575	CTGCAGGGGTCCAGCCTCTCAGG	-	0.720806	0.0113835	-11.9151	-17.0984	39
1576	TCCTTGGCCAAAGCCAACTCGGG	-	0.721144	0.0109376	1.31083	-5.03825	113
1577	TAGAACCACTTACCCATGGGAGG	-	0.721603	0.0110174	5.50358	25.6195	166
1578	AGAACCACTTACCCATGGGAGGG	-	0.721695	0.011228	9.12667	23.5295	176
1579	GGGGCAGAGCTGAAGCCTGCAGG	-	0.721814	0.0109542	5.81829	-5.01098	73
1580	TTTGGGGCTGGTTTGTTCCTTGG	-	0.721993	0.012505	-14.9469	-19.1286	33
1581	CTCCCCAGCCACCCACAGCAGGG	-	0.722103	0.0109246	-4.37681	20.684	148
1582	GTCTAGAACCACTTACCCATGGG	-	0.722349	0.0109307	-5.17931	15.1769	145
1583	GGCAGAGCTGAAGCCTGCAGGGG	-	0.722477	0.0109764	5.24811	21.184	174
1584	AGCCCGGCTGCCACTCGGGAGGG	-	0.723334	0.0109546	2.04768	27.0037	163
1585	GAGCCCGGCTGCCACTCGGGAGG	-	0.723633	0.0109256	-0.842752	11.0866	97
1586	GAGGGGGAAGCTGTGTCCACTGG	-	0.72372	0.0109464	1.58086	-4.12582	113
1587	GACAGGTGCCGGGGCTAAGCTGG	-	0.723787	0.0115816	-13.4148	-17.2535	39
1588	GGGATGTGAGCATGGTACTGGGG	-	0.723857	0.0109407	-13.7085	6.77837	130
1589	TACTGGGGGAGCCCGGCACAGGG	-	0.724021	0.0109364	1.12047	-5.62675	113
1590	GAGCCCGGCACAGGGCCCTTGGG	-	0.725181	0.0110735	-4.54253	-20.1943	51
1591	ACTGCCACAGCAAGATAGTAGGG	-	0.726044	0.0111369	-1.51109	-15.8989	60
1592	GGGGCCAAGAGGAGAGAGCCCGG	-	0.726266	0.0109286	-3.1263	-0.666168	106
1593	AGGGGGAAGCTGTGTCCACTGGG	-	0.726679	0.0110057	6.99626	-11.9169	27
1594	GAGAGAGCCCGGCTGCCACTCGG	-	0.726991	0.0110243	5.70773	-15.2355	4
1595	CTCAGGCAGGGATGTGAGCATGG	-	0.727314	0.010928	-4.94871	1.29614	118
1596	AGTAGGGACAGACAGGTGCCGGG	-	0.727412	0.010929	-4.62271	0.398214	118
1597	AGAGAGCCCGGCTGCCACTCGGG	-	0.727811	0.0109538	5.34119	-8.23944	14
1598	GTACTGGGGGAGCCCGGCACAGG	-	0.72791	0.0109246	-9.10791	0.693159	116
1599	ACAGGGCCCTTGGGGCCAAGAGG	-	0.72823	0.0109478	14.5843	-11.6257	26
1600	GAACCACTTACCCATGGGAGGGG	-	0.728289	0.0109279	-0.722616	26.482	164
1601	AGGGATGTGAGCATGGTACTGGG	-	0.728674	0.0109341	-3.75349	-0.71016	106
1602	ACAAGCCACAGGAGTGGGGAAGG	-	0.72868	0.0109647	4.59122	23.3446	166
1603	CAGCACCGCCACCTCCAGCTTGG	-	0.729057	0.0109858	10.0282	0.402989	85
1604	ATGCCCCCTGTGCGCCCCCACGG	-	0.729486	0.0109296	0.434686	2.05954	105
1605	CCCACCCCCTCACAAGCCACAGG	-	0.729935	0.0109288	10.6988	4.93431	82
1606	CCTCACAAGCCACAGGAGTGGGG	-	0.730032	0.0109253	-2.09733	5.80322	89
1607	AAGCCACAGGAGTGGGGAAGGGG	-	0.730273	0.0109174	-7.65175	9.07674	126
1608	CACAGGAGTGGGGAAGGGGAAGG	-	0.730457	0.0109207	-13.5676	9.68788	132
1609	GCAGAGTGAGCCACGTGCCCTGG	-	0.730483	0.0109257	-4.51168	1.55496	118
1610	CCGACCTCCTCCTCCCCACCAGG	-	0.730729	0.0109598	12.6831	1.01209	86
1611	GAAGACCCCAACAACCCCTTGGG	-	0.731336	0.0109835	5.14179	-9.02318	14
1612	GGCTGTGGCCACCACCTAAGGGG	-	0.7318	0.0109502	5.38803	-1.86166	74
1613	AGAACCAGGGGAGAGGCTGCGGG	-	0.731952	0.0109539	7.19033	-4.97237	76
1614	GGGGAGAGGCTGCGGGCAGCGGG	-	0.732206	0.0110037	9.14443	-13.9664	28
1615	CTCGGCCTCCTCTGCAGGCCTGG	-	0.732416	0.0110293	3.44324	-10.9412	17
1616	TTGGCTGGTTCTGAGAACCAGGG	-	0.732533	0.0113726	9.11234	19.5935	172
1617	GGGCCTTTCTTGCTACTCTGAGG	-	0.732687	0.0109277	-6.04033	20.979	148
1618	CTGGCCTCGGCCTCCTCTGCAGG	-	0.732904	0.010977	4.71734	-8.28017	14
1619	TGTGACACCTTCCAAGTTTGGGG	-	0.733161	0.0110675	-3.15976	-11.1592	58
1620	ATGTGACACCTTCCAAGTTTGGG	-	0.733314	0.0111872	-7.13472	-14.5397	50
1621	GAGGGCCCAAAGCTTTCATGAGG	-	0.734054	0.0109203	-3.54614	20.5231	153
1622	CTGAACTGAAAACACGCTGGAGG	-	0.734172	0.0109817	6.01033	19.8748	174
1623	AGGGGAGAGGCTGCGGGCAGCGG	-	0.734507	0.0109257	-8.53345	0.369715	116
1624	CCTTCCAAGTTTGGGGTGTCGGG	-	0.735203	0.0114656	-12.3965	-14.5185	42
1625	GCTCCTTAGACACTCTTGGCTGG	-	0.73539	0.0110295	7.13379	-11.4314	27
1626	TGGCTGGTTCTGAGAACCAGGGG	-	0.735395	0.0112668	9.55181	21.5033	175
1627	AAAGCTTTCATGAGGTTCTTAGG	-	0.735597	0.0125465	-18.0437	-19.3064	37
1628	CTTGGCTGGTTCTGAGAACCAGG	-	0.735627	0.0109688	10.9973	-17.0047	8
1629	ACCTTCCAAGTTTGGGGTGTCGG	-	0.735754	0.0111151	-3.33247	-14.8465	62
1630	TCTTGCTCCTTAGACACTCTTGG	-	0.735773	0.0115258	-12.2129	-13.8941	42
1631	GGGGTGTCGGGTACATCTAGTGG	-	0.73662	0.0109243	-1.9737	1.97783	105
1632	CTGGCTGCCCCCTCCCCTGCTGG	-	0.736645	0.0110706	2.43331	-11.7001	18
1633	CAGGACATGAACCCGAGAGCCGG	-	0.736817	0.0109459	3.15544	19.8185	168
1634	CTCCTCCCAGCACAGGACAGTGG	-	0.736849	0.0109237	-1.70638	1.37564	105
1635	CTGGGCTGGGCTCCAGTGTCGGG	-	0.737149	0.0109592	11.1897	-17.6481	8
1636	CCAGAGTACCCATCGGCCAGAGG	-	0.737446	0.0109259	-1.51883	3.2445	91
1637	CTTGTGTCTTCCTCAACCCCAGG	-	0.737841	0.0109234	0.237857	11.6505	99
1638	GGCCCTTTCCCTCCATCCCTGGG	-	0.737857	0.0109837	13.8053	-0.418602	69
1639	GGGACCACCCAGTCTAAAGCAGG	-	0.737964	0.0109493	11.0248	5.1246	82
1640	AGGCCCTTTCCCTCCATCCCTGG	-	0.738002	0.0109399	9.29632	2.97473	84
1641	TGGGGTTTGTGTTTCCATGCAGG	-	0.738077	0.0109864	4.4432	-1.58182	70
1642	GGAGGCCCTGTAGAGATGAGAGG	-	0.738087	0.0110146	2.76154	16.839	155
1643	GGCCCTGTAGAGATGAGAGGGGG	-	0.738315	0.0112837	9.7671	21.353	175
1644	AGGCCCTGTAGAGATGAGAGGGG	-	0.738358	0.011615	10.1937	21.6075	175
1645	TCTTGCACATGGCGCTCTGGAGG	-	0.738419	0.0109467	3.78909	-2.89568	75
1646	TTTGTGTTTCCATGCAGGTGTGG	-	0.738619	0.0110297	8.92302	-8.66153	25
1647	CAAGCCACAGGAGTGGGGAAGGG	-	0.739197	0.0109241	-1.00624	17.8306	151
1648	CCCCTCACAAGCCACAGGAGTGG	-	0.739361	0.0109648	4.10263	24.399	165
1649	TCCAGCTTGGTGTTCATGCCTGG	-	0.739378	0.0109666	4.4879	-1.98887	70
1650	AGTTCTTGCACATGGCGCTCTGG	-	0.739573	0.0110807	-3.84862	-17.761	55
1651	TTGTGTTTCCATGCAGGTGTGGG	-	0.739731	0.010932	5.55654	9.36628	103
1652	TGAGAGGGGGCTCCGTGGTGGGG	-	0.739924	0.0109225	-10.5839	1.98095	116
1653	ATGCCTGGCCAGCCCACAGCAGG	-	0.740217	0.0109957	5.82069	-10.5603	13
1654	GCCCATGAAGTTCTTGCACATGG	-	0.740334	0.011026	9.04788	-8.34427	25
1655	GGCTTGCCTTGAGGTAGCACTGG	-	0.740405	0.0109211	-1.32645	12.8129	157
1656	AGCCCCAAGGCAGGCAGGGAGGG	-	0.740656	0.0109197	-7.08966	11.3959	138
1657	TCCGCTGCATCTCCAGCGTCAGG	-	0.740808	0.0109826	15.5201	-2.96212	67
1658	GCAGGCAGGGAGGGGCTGAGCGG	-	0.741175	0.0109366	-2.31367	-5.05104	110
1659	AGGCAGGGAGGGGCTGAGCGGGG	-	0.742037	0.0109257	-9.34908	5.61107	122
1660	TGAGAGGAGCCCCTCCTGTGGGG	-	0.742331	0.0109675	4.57202	25.7013	166
1661	ATAAAACCAGGCAAATGCCAGGG	-	0.742776	0.0109233	-3.56497	14.2613	145
1662	ATGAGAGGAGCCCCTCCTGTGGG	-	0.74299	0.0109254	-9.80517	16.1873	137
1663	GCCCCAAGGCAGGCAGGGAGGGG	-	0.743057	0.010923	-5.1975	9.49772	139
1664	GATGAGAGGAGCCCCTCCTGTGG	-	0.744515	0.0109244	-12.6784	16.8194	136
1665	TGCCAGGGAGCTCAGATGAGAGG	-	0.744874	0.0109255	-3.07718	-0.965656	106
1666	CTGAGCGGGGGCTTGCCTTGAGG	-	0.745662	0.0109891	8.42834	-17.8274	12
1667	CAGGCAGGGAGGGGCTGAGCGGG	-	0.745793	0.0110413	6.04439	-18.2351	6
1668	TATAAAACCAGGCAAATGCCAGG	-	0.745893	0.0110723	-0.165177	-12.3808	59
1669	CCTCCATCCCGTGAGCTCCCTGG	-	0.746141	0.0109927	15.1791	-8.10597	22
1670	GGGTCTCCAAGCCCCAAGGCAGG	-	0.746582	0.010929	-2.142	11.9223	97
1671	GGAACCTCTGACGCAAGCGCAGG	-	0.746744	0.0109258	-0.215554	2.8209	92
1672	GCTGCTCACACATGGGTCACAGG	-	0.746824	0.0112672	-9.91371	-14.2003	48
1673	CCCTGTGCCACCAGCACCACAGG	-	0.746877	0.0109429	12.3887	1.42795	86
1674	CCAGCGAGGCCCCCTTGCTCAGG	-	0.746925	0.0109364	4.6471	2.94106	93
1675	CCCCAGAGCCCAAGTCTCTCAGG	-	0.747185	0.0112569	-7.77602	-14.7983	50
1676	CACCACAGGCTGCTCACACATGG	-	0.747913	0.0109425	2.41604	-0.769861	107
1677	AAGACAGAGACACCCCAGCGAGG	-	0.748066	0.0109276	2.46941	20.7339	168
1678	ACCACAGGCTGCTCACACATGGG	-	0.748826	0.0109681	6.91552	-7.61627	14
1679	CTTGGCCTCGTGAGGCACTTTGG	-	0.748844	0.0112683	-11.3098	-18.4166	39
1680	CTCCACCTGGCATCTGGGCTTGG	-	0.749136	0.0109459	6.05188	3.96647	81
1681	ACTGCGGCTCCTCCCAGCACAGG	-	0.749415	0.0109338	7.39929	3.46108	83
1682	ACCAAAGGTGACACAAGCAGAGG	-	0.749443	0.0109254	-10.6527	7.64743	127
1683	GTGAGGCACTTTGGCCAACAGGG	-	0.749714	0.0109384	1.99874	-1.75591	108
1684	GGCTCACTCCACCTGGCATCTGG	-	0.74987	0.0110371	-0.192697	-10.2597	59
1685	AGGCACTTTGGCCAACAGGGAGG	-	0.750115	0.0109214	-5.7686	20.482	148
1686	CAGCCTCTGCCATGTGACTGCGG	-	0.750573	0.0109272	-1.01654	10.0519	97
1687	AGGACATGAACCCGAGAGCCGGG	-	0.750596	0.0109285	0.844725	3.67348	92
1688	CATCTGGGCTTGGCCTCGTGAGG	-	0.750705	0.0109303	-0.974216	2.28129	105
1689	CGAGAGCCGGGTGCCACTGCTGG	-	0.751175	0.0109267	-1.47708	1.6347	105
1690	CCCTCTTCTGCATGAGTCCCGGG	-	0.75128	0.0109419	11.4463	-2.99994	65
1691	CGAGCGGGACAGCTCGCCTTGGG	-	0.751439	0.0109413	1.45178	-3.06548	108
1692	GAGCAACTATTGCTCAAGTGAGG	-	0.751628	0.0109346	2.13712	24.6154	165
1693	ACTGATGGCCGGCTGGAAGTAGG	-	0.751724	0.0109596	9.61528	-5.3757	76
1694	AGGCGCAGGGGGTGGGAGAGTGG	-	0.752318	0.0109359	-1.54419	-4.64316	110
1695	TGTGGCTTTCTGAGAGGCGCAGG	-	0.752333	0.0109579	4.7528	-2.83506	75
1696	CATCTCTGTGGCTTTCTGAGAGG	-	0.752391	0.0109312	4.70695	5.09753	81
1697	TTCTGAGAGGCGCAGGGGGTGGG	-	0.752565	0.0109422	-0.139554	-1.48591	109
1698	TTTCTGAGAGGCGCAGGGGGTGG	-	0.752908	0.0110271	9.25249	-12.3847	30
1699	TCAGGCGACTGATGGCCGGCTGG	-	0.75295	0.0109413	1.83875	-1.94147	108
1700	GGCTTTCTGAGAGGCGCAGGGGG	-	0.75307	0.0109164	-3.24026	17.979	152
1701	AGCGTCAGGCGACTGATGGCCGG	-	0.753169	0.0109236	-8.89202	10.8096	141
1702	GGCGCAGGGGGTGGGAGAGTGGG	-	0.753342	0.0109441	0.0308145	-5.65504	113
1703	TGGCTTTCTGAGAGGCGCAGGGG	-	0.753575	0.0109257	-6.50447	10.3819	138
1704	CGGCTGGAAGTAGGTCTGCTCGG	-	0.753581	0.010948	2.79378	-1.53708	108
1705	CTCCAAGCCCCAAGGCAGGCAGG	-	0.753775	0.0110269	10.2524	-10.7277	30
1706	CTCCAGCGTCAGGCGACTGATGG	-	0.753889	0.0109405	9.81866	-3.98245	78
1707	TCCAAGCCCCAAGGCAGGCAGGG	-	0.753934	0.0109229	0.336816	13.4647	157
1708	AAGCCCCAAGGCAGGCAGGGAGG	-	0.754165	0.0109242	-5.02338	11.1798	140
1709	GGCAGGGAGGGGCTGAGCGGGGG	-	0.754167	0.0109228	-14.3376	6.18705	129
1710	GAGGATGGCTTGAGCTCAGGAGG	-	0.754368	0.0109236	-3.70952	17.5443	152
1711	CCCAGCTACTCAAGTGGCTGAGG	-	0.754373	0.0109223	-2.08155	12.5411	157
1712	AGCCTCACCTCCCAAAGTGCTGG	-	0.754551	0.0109702	17.2362	-1.90723	66
1713	GCTACTCAAGTGGCTGAGGTGGG	-	0.754661	0.0109222	-5.54649	12.2068	147
1714	GGCTTGAGCTCAGGAGGTCTAGG	-	0.75482	0.0109787	13.4953	-7.70863	21
1715	AAATTAAAAAAAAAAAAACTTGG	-	0.754855	0.014704	-17.0628	-22.7044	34
1716	ACTCAAGTGGCTGAGGTGGGAGG	-	0.755344	0.0109275	-3.77979	8.38194	96
1717	AGGATTTCACCCTGTTGCCCGGG	-	0.755398	0.0109299	7.47514	4.953	83
1718	AAAAACTTGGCCATGTGTGGCGG	-	0.755423	0.0112038	-7.0488	-13.4635	45
1719	AAAAAAAACTTGGCCATGTGTGG	-	0.755451	0.0118901	-12.3526	-14.1153	42
1720	TTTTGTATTTTATTAGAGACAGG	-	0.755831	0.0167769	-14.9503	-22.8862	35
1721	TTTCACCCTGTTGCCCGGGCTGG	-	0.75586	0.0111033	0.385856	-17.4428	2
1722	TCTCAGCCTCCCGAGTGGCTGGG	-	0.756349	0.0109591	13.1113	4.96895	87
1723	CAGGCACCTGCCGCCATGCCTGG	-	0.756469	0.0110068	14.6251	-1.73605	69
1724	GACATCTGCAGCTTCCTCTGTGG	-	0.757055	0.0109293	0.833315	4.64504	92
1725	GCCTGTGGACAGCCCTATGGGGG	-	0.757358	0.0109191	-12.2978	15.5001	136
1726	CAGCCCTATGGGGGCAGCCCAGG	-	0.75743	0.0110076	6.12095	-20.3066	3
1727	GGACCAGGTGTGGGTGAGGATGG	-	0.757561	0.0109243	-13.1441	9.00529	132
1728	CCTCTGTCTCCAGGGAGCAATGG	-	0.757566	0.0109992	6.14825	-13.5664	16
1729	TTCTCCAACCTCTGTCTCCAGGG	-	0.757793	0.0109369	5.58701	3.72555	81
1730	AGGGCTGGGCAGCAGCTGCCTGG	-	0.758052	0.011035	5.27605	-15.5751	4
1731	TCCAGACTCCCAGGCCGACCAGG	-	0.758053	0.010961	8.50837	1.01031	71
1732	TCTCCAGGGAGCAATGGCAGTGG	-	0.758099	0.0109204	-6.54146	12.3012	138
1733	TGGCCTGTGGACAGCCCTATGGG	-	0.758283	0.0110106	5.89351	-12.8182	16
1734	GTGGCCTGTGGACAGCCCTATGG	-	0.758299	0.0109291	-7.09321	-2.24536	120
1735	GGCCTGTGGACAGCCCTATGGGG	-	0.758592	0.0109244	-7.63092	-0.856629	120
1736	TCCAGGGAGCAATGGCAGTGGGG	-	0.758677	0.0109199	-14.655	9.93491	132
1737	CAGCAGGATGGGGCCTTCCTGGG	-	0.758761	0.011058	4.35507	-20.0776	3
1738	CTCCAGGGAGCAATGGCAGTGGG	-	0.758869	0.0109453	0.769667	-5.44414	113
1739	AAGGCACCTGGACCAGGTGTGGG	-	0.758893	0.0109458	1.8749	17.8676	156
1740	ACAGCAGGATGGGGCCTTCCTGG	-	0.759023	0.0112811	-9.95278	-17.8723	44
1741	CAGGTGCAGTCACCAGGGCTGGG	-	0.759054	0.0109198	-11.6343	11.0065	131
1742	AGCCCAAGTGACAGCAGGATGGG	-	0.759149	0.0109264	-4.65088	10.4022	140
1743	CAGCTCAAGGCACCTGGACCAGG	-	0.759174	0.0109214	-8.85864	11.8793	142
1744	ACGCCCACGCCCTGCAGGGCTGG	-	0.759677	0.0110394	2.975	-10.0238	17
1745	CCCTCACAAGCCACAGGAGTGGG	-	0.759858	0.0109199	-1.36884	13.5739	157
1746	CAGAGTGAGCCACGTGCCCTGGG	-	0.759949	0.0109716	6.29974	0.615986	71
1747	TGTGTCAGGAAGGGATTCCCAGG	-	0.760202	0.0109307	-4.07175	-2.31293	121
1748	GGACCCGCTGCCCCTGACGGAGG	-	0.760203	0.0109904	-1.82242	25.4208	162
1749	GGGCCAGCATGGGGCTGTGCAGG	-	0.760282	0.0110646	1.12697	-14.7577	19
1750	TGCCCCTGACGGAGGGCTGCTGG	-	0.760875	0.0110556	-4.0953	-12.4602	63
1751	GGGCTGCTGGGGCCAGCATGGGG	-	0.760907	0.0109227	-2.95542	3.35216	91
1752	GCCCCTGACGGAGGGCTGCTGGG	-	0.761018	0.0109859	12.6114	-12.977	29
1753	AAACAAACAAAAACATAAACAGG	-	0.761283	0.0134134	-15.0966	-20.3411	32
1754	CACACCACTGCACTCCAGCATGG	-	0.761863	0.0109282	-3.7576	5.30711	89
1755	TCGGGTGTTTCTAACACGGAAGG	-	0.761867	0.0109207	-1.32711	21.9557	154
1756	AGGGCTGCTGGGGCCAGCATGGG	-	0.762127	0.0109442	2.53063	-5.56027	112
1757	CTGGGACCCGCTGCCCCTGACGG	-	0.762536	0.0109295	-0.381268	0.965381	105
1758	ACAAAAACATAAACAGGCCTGGG	-	0.762673	0.0117513	-11.1476	-14.4481	48
1759	GACCCGCTGCCCCTGACGGAGGG	-	0.76269	0.0109387	-0.43702	26.8399	164
1760	AAGTGGCTGAGGTGGGAGGATGG	-	0.76285	0.010918	-14.332	9.56342	132
1761	GAGGGCTGCTGGGGCCAGCATGG	-	0.76316	0.010969	9.05394	-17.2446	12
1762	CCCCTGACGGAGGGCTGCTGGGG	-	0.763284	0.0109274	-3.17107	3.20502	91
1763	AGCTACTCAAGTGGCTGAGGTGG	-	0.763515	0.0109265	-0.420173	6.98227	95
1764	AACAAAAACATAAACAGGCCTGG	-	0.764176	0.0111178	8.77793	-9.03877	25
1765	TGTAGACCCAGCTACTCAAGTGG	-	0.764403	0.0109219	-1.79936	11.9053	97
1766	TGGGAGGATGGCTTGAGCTCAGG	-	0.764591	0.0109254	-5.15371	1.98417	119
1767	ACACCACTGCACTCCAGCATGGG	-	0.764592	0.0109342	-0.72195	9.72211	97
1768	CCCTGTGTCCTCTGGGCACCCGG	-	0.764643	0.0110375	0.600722	-10.3017	59
1769	GCATACTGCATGCTCCTGCCTGG	-	0.76515	0.0110342	4.87638	-16.1249	4
1770	CTAACATCCCTGAGCAGTTTGGG	-	0.76522	0.0111542	-5.42227	-11.7566	46
1771	AGACTCCCAGGCCGACCAGGAGG	-	0.765827	0.0109244	-2.04456	13.1986	157
1772	CCATGCCACCCTGTGTCCTCTGG	-	0.766335	0.0111558	-6.68788	-12.5768	45
1773	ATCATGTGCTCCAGACTCCCAGG	-	0.766352	0.0109617	12.5799	-4.46732	65
1774	CGGCTCACCCCTGAGAGCTCTGG	-	0.766528	0.0109342	12.2024	5.73213	87
1775	CATGCCACCCTGTGTCCTCTGGG	-	0.766757	0.0117138	-12.0401	-14.1624	42
1776	GACTCCCAGGCCGACCAGGAGGG	-	0.767431	0.0109277	-5.1127	17.901	150
1777	ACTCCCAGGCCGACCAGGAGGGG	-	0.767522	0.0109197	-3.1214	17.2707	152
1778	GAGGTGCAGCTCAAGGCACCTGG	-	0.767779	0.0109356	3.43909	2.00812	94
1779	TGGCCTGGGCGGGGGCGGGGGGG	-	0.767975	0.0109418	2.42183	-2.10625	108
1780	GGGCGGGGGGGTGCTAGGTGGGG	-	0.768143	0.0109304	-2.89431	-1.29313	106
1781	GTGATGGCCTGGGCGGGGGCGGG	-	0.768396	0.0109652	13.6803	-2.51704	64
1782	GGGGCGGGGGGGTGCTAGGTGGG	-	0.768433	0.011158	-5.91461	-20.7179	54
1783	TGCAGCTGTGGTGATGGCCTGGG	-	0.768552	0.0110548	0.737147	-17.1219	2
1784	TCCAGCAGCTCTGCAAGTGTGGG	-	0.76867	0.0109246	-1.79605	13.1437	157
1785	GGGGGCGGGGGGGTGCTAGGTGG	-	0.768912	0.011052	3.74347	-20.5595	3
1786	CCAGCAGCTCTGCAAGTGTGGGG	-	0.768932	0.0109198	-2.28356	16.8813	152
1787	TGTGGTGATGGCCTGGGCGGGGG	-	0.768947	0.0109207	-12.7562	16.7572	136
1788	CTGTGGTGATGGCCTGGGCGGGG	-	0.769011	0.0109268	-10.18	14.8552	137
1789	GGTGATGGCCTGGGCGGGGGCGG	-	0.769105	0.0109288	-3.03878	7.47825	96
1790	AGCTGTGGTGATGGCCTGGGCGG	-	0.769134	0.0109571	3.6004	20.3903	168
1791	AATGGAAGAGGTTGCCAGTTCGG	-	0.769138	0.0113509	-7.14125	-17.7332	57
1792	AAGGTGAATCTGTGTGAGGATGG	-	0.769791	0.0109247	-5.86028	9.9277	138
1793	GGCGGGGGCGGGGGGGTGCTAGG	-	0.769914	0.0118031	-17.8437	-16.908	36
1794	GCTGTGGTGATGGCCTGGGCGGG	-	0.770018	0.0109276	-10.3955	7.95811	127
1795	GATGGGGTTGGCTGCAGCTGTGG	-	0.770161	0.0109218	-9.52232	6.47797	122
1796	TGCAAGTGTGGGGTGAAAAAAGG	-	0.77028	0.0113496	-17.4562	-15.587	36
1797	AATCTGTGTGAGGATGGGGTTGG	-	0.770368	0.0109262	-6.90071	9.44289	126
1798	GCCCCCACCATTGGCAGGGCTGG	-	0.770435	0.0110106	9.29657	-8.45244	25
1799	AGGTGAATCTGTGTGAGGATGGG	-	0.770512	0.0109282	-1.39313	21.0069	154
1800	GGCTATCCCAGGCAGGTATCAGG	-	0.770522	0.0114701	-15.974	-13.2209	41
1801	CTCCAGCAGCTCTGCAAGTGTGG	-	0.770676	0.0109198	-5.44989	13.5161	147
1802	CCACCATTGGCAGGGCTGGGAGG	-	0.770768	0.0109285	-1.56986	-0.241475	106
1803	GAGAACCAGGGGAGAGGCTGCGG	-	0.770916	0.0109298	-8.03677	11.1234	138
1804	AGCTTTCATGAGGTTCTTAGGGG	-	0.770981	0.011041	-0.699615	-12.6869	59
1805	CTGGGTGAGTCTTTCCGGGGAGG	-	0.771513	0.010924	2.23234	22.522	171
1806	GGTTCTGAGAACCAGGGGAGAGG	-	0.771525	0.0109184	-0.95724	18.7547	151
1807	CTGAATACATGTGACATCCTGGG	-	0.771946	0.0109738	9.04784	0.50682	71
1808	CCTGAATACATGTGACATCCTGG	-	0.772149	0.0110628	-1.93781	-16.6776	60
1809	GCGCTGAACTGAAAACACGCTGG	-	0.772705	0.0109546	7.55308	-1.31481	77
1810	ATCCTGGGTGAGTCTTTCCGGGG	-	0.77276	0.0110623	7.68707	20.6396	172
1811	CATGTGACACCTTCCAAGTTTGG	-	0.772815	0.0113276	-7.73438	-13.7285	50
1812	CATCCTGGGTGAGTCTTTCCGGG	-	0.772851	0.0112044	-5.02318	-16.5348	62
1813	AAGCTTTCATGAGGTTCTTAGGG	-	0.772981	0.0115197	-13.1696	-13.0068	42
1814	ACATCCTGGGTGAGTCTTTCCGG	-	0.773587	0.012651	-18.7417	-19.5901	37
1815	CTGAGCAGTTTGGGGCCCACAGG	-	0.773896	0.0109605	4.59476	-6.2614	112
1816	TTGGGGCCCACAGGCTAGGATGG	-	0.773921	0.0109627	3.30312	-4.98278	75
1817	GCTAACATCCCTGAGCAGTTTGG	-	0.774073	0.0112404	-6.21359	-12.9358	45
1818	TGAAAACACGCTGGAGGAAATGG	-	0.774204	0.0110204	8.67203	-12.4378	27
1819	TGGGTGAGTCTTTCCGGGGAGGG	-	0.774407	0.0109284	0.880514	22.3348	171
1820	TGGGGCCCACAGGCTAGGATGGG	-	0.774469	0.0109224	-1.56041	9.2242	97
1821	TAACATCCCTGAGCAGTTTGGGG	-	0.77461	0.0110243	-1.83623	-10.2988	58
1822	CAGTTTGGGGCCCACAGGCTAGG	-	0.774664	0.0109738	4.74062	-3.27422	75
1823	TCTGTGGTATGACTGGTCTCCGG	-	0.774702	0.0109895	9.76722	-13.366	28
1824	GCCCCCGAGTCCTCGGAAGGCGG	-	0.774932	0.0109208	0.767849	6.93531	101
1825	CCCTTCCTCAAGCCCCTCCAGGG	-	0.774985	0.0109258	-3.71013	7.07017	96
1826	CCAGGGTTCTGTGGTATGACTGG	-	0.775336	0.0109566	8.24001	-1.52561	77
1827	TCCTCTACCTCCCTTCTTGGAGG	-	0.775405	0.010925	2.13484	11.9294	98
1828	CAAGCCCCTCCAGGGTTCTGTGG	-	0.775731	0.0109918	1.68986	-13.4186	19
1829	CCCCTGCCCTCGCCCTCTGTGGG	-	0.775844	0.0109919	3.62206	-10.5468	17
1830	TCCCTTCCTCAAGCCCCTCCAGG	-	0.775888	0.010992	13.6005	-1.64225	69
1831	AGCACCAGGATGTGTCCTGTTGG	-	0.776085	0.0109865	9.04539	-15.3772	9
1832	TGTGGCTTCACAGCTTCTTGGGG	-	0.77624	0.0109342	1.37574	2.67466	92
1833	CCCAGGCCTCCGAGGGTTCTAGG	-	0.776454	0.0114412	-16.1097	-12.9744	41
1834	CAGGCCTCCGAGGGTTCTAGGGG	-	0.776526	0.0109386	11.8268	-3.2226	65
1835	GGCCACTGCCCAGGCCTCCGAGG	-	0.776596	0.0109238	0.899889	3.75867	92
1836	GGGAAGGCGGAATCTGGGAGGGG	-	0.776892	0.0110448	8.33443	23.3075	176
1837	GCACCCTGCCCTGCTGAGAGTGG	-	0.777246	0.0109262	4.37118	7.8705	100
1838	CCTGTGGCTTCACAGCTTCTTGG	-	0.777264	0.0128173	-18.4928	-20.7145	34
1839	TGGCCCCAAGCCTGGCCCTGTGG	-	0.777671	0.0109251	1.36158	4.19081	92
1840	CGTGCCACAAGTCATGGATCTGG	-	0.777969	0.011121	-0.698515	-15.1506	61
1841	GTCAGCTCCCGAGCAGCACCAGG	-	0.778379	0.0109205	1.02974	9.19619	99
1842	GGAGCTCCTGCTCAGCTCCTAGG	-	0.778487	0.0110334	-2.74153	-20.5369	51
1843	AGTAGCAGCATCGTAAACAAAGG	-	0.778603	0.0109254	-6.97336	2.05975	117
1844	TGCCACAAGTCATGGATCTGGGG	-	0.77896	0.0109232	-2.92918	-0.952049	106
1845	TGCAGCCCTGGCCCCAAGCCTGG	-	0.779027	0.0110431	-0.0793455	-21.203	52
1846	TGTCCTGTTGGCTGCAGCCCTGG	-	0.779214	0.0109477	7.54412	2.40949	71
1847	CCCCTTCGTGCCACAAGTCATGG	-	0.779768	0.0109768	6.74124	-13.9349	16
1848	GGCTGCTGTTCTCCAGGGCGTGG	-	0.779771	0.0109249	-1.06175	3.07698	91
1849	CAGCAGCTGCCGCTCCCGACGGG	-	0.78003	0.0109315	-0.727085	7.75298	95
1850	CAGCCCTATACTTGTACACAGGG	-	0.780252	0.0109322	6.83405	4.12275	83
1851	GGTAGCCAGCCTGGCCTGCATGG	-	0.780319	0.0109303	0.110751	1.16859	105
1852	TAGCCAGCCTGGCCTGCATGGGG	-	0.78034	0.0109326	-3.26204	25.0373	161
1853	CCCGACGGGCACCCTTCACGAGG	-	0.78051	0.010918	-6.74022	19.3714	149
1854	TGGGGGCAGATAATGCCATGAGG	-	0.780519	0.0109296	-9.79957	0.440511	116
1855	CACGAGGCTGCTGTTCTCCAGGG	-	0.780639	0.0109242	-3.06661	11.0214	97
1856	AGCCAGCCTGGCCTGCATGGGGG	-	0.780775	0.010978	-4.62187	22.1169	160
1857	GCTGTTCTCCAGGGCGTGGCAGG	-	0.780856	0.0111018	-0.956967	-11.3806	59
1858	ACAGCCCTATACTTGTACACAGG	-	0.781294	0.0109313	3.98202	4.57981	93
1859	ACAGCAGCTGCCGCTCCCGACGG	-	0.781687	0.0109203	-5.90482	22.481	148
1860	GTTGGCTGCAGCTGTGGTGATGG	-	0.781696	0.0109337	-3.02216	1.76787	118
1861	TCACGAGGCTGCTGTTCTCCAGG	-	0.78182	0.0112134	-5.69905	-12.1977	46
1862	GCTAGGTGGGGCAATGGAAGAGG	-	0.781843	0.0109268	-4.38443	4.05061	119
1863	TGATGGCCTGGGCGGGGGCGGGG	-	0.781972	0.0110037	6.46782	-19.6771	10
1864	GGGGGTGCTAGGTGGGGCAATGG	-	0.782023	0.0109584	3.49747	-6.07188	112
1865	ATGGCCTGGGCGGGGGCGGGGGG	-	0.782749	0.0109737	9.91994	-17.1905	12
1866	CTGCAGCTGTGGTGATGGCCTGG	-	0.782857	0.0109404	2.23868	1.64189	94
1867	GATGGCCTGGGCGGGGGCGGGGG	-	0.782918	0.0109986	6.84702	-18.1849	6
1868	CCCCCACAGGCTCCCTGCCTCGG	-	0.783251	0.0110583	1.83416	-20.509	1
1869	CCCTGCCGAGCAGCCCCCACAGG	-	0.783348	0.0109512	2.48276	-5.65588	112
1870	TGTGGGACAGCAGTGGGCACAGG	-	0.783511	0.0109204	-8.63663	3.87766	115
1871	TGCAGGTGTGGGACAGCAGTGGG	-	0.783842	0.0109263	-4.34504	-3.34826	121
1872	AGAGATGAGAGGGGGCTCCGTGG	-	0.784076	0.0109253	-13.945	6.96869	130
1873	GAGGCCCTGTAGAGATGAGAGGG	-	0.784146	0.010919	-6.24209	10.8694	138
1874	GGACCCAGAAACACCGAGTGTGG	-	0.784497	0.0110263	5.89462	20.6081	174
1875	GATGAGAGGGGGCTCCGTGGTGG	-	0.784539	0.0109235	-13.3313	4.58991	129
1876	ATGCAGGTGTGGGACAGCAGTGG	-	0.784917	0.010926	0.794933	17.959	156
1877	ATGAGAGGGGGCTCCGTGGTGGG	-	0.785099	0.0109242	-10.3722	11.7928	141
1878	CAGCCCCTGGCCCCAAGGATGGG	-	0.785478	0.0109243	-4.74728	15.9112	145
1879	GCTGGCAGTGTGTGAGGGGATGG	-	0.785554	0.0109222	-9.13145	5.36517	122
1880	CACCTCCCCACTTCAACTGGAGG	-	0.785691	0.0109242	5.21178	7.60405	100
1881	CCAGCCCCTGGCCCCAAGGATGG	-	0.785711	0.0109153	-4.52156	11.8086	140
1882	ACAGCTCCGGGCGGCCAGGGAGG	-	0.785888	0.010922	-7.15544	15.8939	144
1883	GGCAAGGCTGGCAGTGTGTGAGG	-	0.785905	0.0109196	-0.701674	13.4188	157
1884	CAGGGAGGACACAGTGGGCAAGG	-	0.785933	0.0109257	-3.65302	13.9073	145
1885	GAGGCGGACACAGCTCCGGGCGG	-	0.786228	0.0110294	7.70241	24.23	176
1886	GGCGGCCAGGGAGGACACAGTGG	-	0.786668	0.0109258	-11.2153	1.57515	116
1887	CAAGGCTGGCAGTGTGTGAGGGG	-	0.786746	0.0109224	-9.27239	9.83425	125
1888	GGACACAGCTCCGGGCGGCCAGG	-	0.78675	0.0109915	16.5617	-3.40231	67
1889	CCACTTCAACTGGAGGCTCCTGG	-	0.786906	0.0110266	14.8664	-9.22383	22
1890	GGCTGTTTTGGGCTTGTGGAGGG	-	0.787494	0.0109244	-6.71768	19.4272	149
1891	ACACAAACAGTCCTGCATCTAGG	-	0.787696	0.0113844	-8.83323	-14.5429	48
1892	GCAAGGCTGGCAGTGTGTGAGGG	-	0.788212	0.0109234	-8.82738	6.57499	122
1893	TGAGTACCCTAGGGCTGTTTTGG	-	0.788278	0.012086	-18.215	-18.0035	37
1894	CTGAAAACACTGAGTACCCTAGG	-	0.788406	0.0109407	7.95039	5.97742	80
1895	ACAGGCAGCCAGGCAGGAGGCGG	-	0.788477	0.0109458	1.9625	18.1052	156
1896	GGGGCCGAGCACAGGCAGCCAGG	-	0.788535	0.011141	-4.96937	-18.5123	55
1897	CAGGAGGCGGACACAGCTCCGGG	-	0.788583	0.0109133	-5.49997	13.9662	147
1898	CTTGTGGAGGGGCCGAGCACAGG	-	0.788884	0.0109413	1.43322	-5.96529	113
1899	TTTAACACCACCCCAGTGCAGGG	-	0.78914	0.0109596	14.0646	-0.701524	69
1900	TGCCCCAGGAGAACAGGCAATGG	-	0.789172	0.0109168	-11.5317	8.58699	128
1901	CTTCCCCTTACATCTGCCCCAGG	-	0.789206	0.0109471	8.44062	3.52357	83
1902	GTTTAACACCACCCCAGTGCAGG	-	0.789614	0.010998	15.3255	-1.82447	69
1903	TACATCTGCCCCAGGAGAACAGG	-	0.789948	0.0111046	-5.87025	-10.464	46
1904	GCAGTCCCACCCTGCCCTCCAGG	-	0.790132	0.0110386	1.78406	-12.0157	18
1905	CTCCACCCAGAGCAGGAAGAGGG	-	0.790163	0.0109226	-1.73313	1.17322	105
1906	CCAGAGCAGGAAGAGGGCCCAGG	-	0.79025	0.0109377	-0.634682	-0.727861	109
1907	GAGCAGGAAGAGGGCCCAGGAGG	-	0.790438	0.0109225	-12.8414	13.5994	135
1908	TCACAGAGGCCCCACCATTGTGG	-	0.790547	0.0110126	5.31837	-15.4824	4
1909	AGCTCAGTGCCCATGTCAGTGGG	-	0.790786	0.0111076	-0.381131	-12.0207	59
1910	GGAGGAAGACCCCTGGCTACAGG	-	0.7908	0.0109551	6.2246	-4.44115	73
1911	GCTCCACCCAGAGCAGGAAGAGG	-	0.790896	0.0109268	-0.441284	7.27345	95
1912	GAGGCCCCACCATTGTGGGAGGG	-	0.790923	0.0109195	-5.17077	12.5173	147
1913	CACAGAGGCCCCACCATTGTGGG	-	0.791032	0.0110507	-0.0807891	-11.1332	59
1914	AGCCTCCCCAGTTCTCACAGAGG	-	0.791038	0.0109503	-4.40898	22.802	160
1915	CGGGCCCTGGGGGTACCAGGAGG	-	0.791099	0.010917	-8.74062	15.3083	142
1916	GTGGGCCCCAGGCTCAGTCCAGG	-	0.791212	0.0109187	-4.19884	5.84686	89
1917	CTGCCCTACGCGGGCCCTGGGGG	-	0.791221	0.0109269	-0.455195	2.44922	92
1918	GAGCTCAGTGCCCATGTCAGTGG	-	0.79127	0.0109287	1.65153	3.43198	92
1919	CCAGGCCTCCGAGGGTTCTAGGG	-	0.791349	0.0110368	-1.61929	-19.4284	53
1920	TGGGAAGGCGGAATCTGGGAGGG	-	0.791368	0.0110091	7.53686	23.3864	176
1921	AGGGGGTCCCATCCCTGGGAAGG	-	0.791395	0.0109244	-2.39034	9.4139	96
1922	AGGCGGAATCTGGGAGGGGAGGG	-	0.791462	0.0109196	-0.0313023	21.5819	154
1923	CTGGGAAGGCGGAATCTGGGAGG	-	0.791954	0.0109663	7.75406	23.5061	176
1924	AAGGCGGAATCTGGGAGGGGAGG	-	0.792076	0.0109249	-4.45214	8.28158	139
1925	GCGGAATCTGGGAGGGGAGGGGG	-	0.792461	0.010931	2.09819	5.18448	92
1926	CTGGGAGGGGAGGGGGACCTAGG	-	0.792486	0.011052	2.4261	-19.0787	1
1927	CTCCTGCTCAGCTCCTAGGAAGG	-	0.792581	0.0109249	-1.22455	10.6242	97
1928	GCCACTGCCCAGGCCTCCGAGGG	-	0.792647	0.010928	0.62445	9.41351	99
1929	CTGTGGCTTCACAGCTTCTTGGG	-	0.79271	0.0114371	-10.2417	-14.3183	48
1930	TCCCTGGGAAGGCGGAATCTGGG	-	0.792759	0.0110388	-4.55632	-18.0446	55
1931	TTCTAGGGGGTCCCATCCCTGGG	-	0.792781	0.0110202	5.79029	-18.2118	6
1932	GTGCCACAAGTCATGGATCTGGG	-	0.793232	0.0110096	5.50807	-13.6354	16
1933	AGCCAGCGAGGCCACTGCCCAGG	-	0.793653	0.0109219	-1.3209	6.90795	95
1934	CAGGATTTCACCCTGTTGCCCGG	-	0.793719	0.0109944	14.8785	-0.938953	69
1935	TCCCAAAGTGCTGGAATTACAGG	-	0.793826	0.0118757	-18.6203	-16.8947	36
1936	GTCTCAGCCTCCCGAGTGGCTGG	-	0.793989	0.0109557	15.7758	1.15028	68
1937	TTCTGTCTCAGCCTCCCGAGTGG	-	0.794387	0.0109182	1.06842	22.9362	171
1938	TCCCGAGTGGCTGGGATTACAGG	-	0.794413	0.0115178	-17.451	-15.6222	36
1939	TTTTTTTTTTTTTTTTGAGACGG	-	0.794588	0.0331168	-15.0851	-24.0908	35
1940	TCACTGCAACCTCTGCCTCCCGG	-	0.7946	0.0110683	-0.335128	-11.1378	59
1941	TCTCACTCTGTCACCCAGGCTGG	-	0.794774	0.011056	3.51891	-13.779	19
1942	GGAGTGCAGTGGAGTGATCTCGG	-	0.794806	0.0109393	7.74176	-4.39295	76
1943	CACTGCAACCTCTGCCTCCCGGG	-	0.794818	0.0109779	5.5184	-7.66305	14
1944	AGCACTTTGGGAGGCCAAGGTGG	-	0.795113	0.0109195	-7.29342	1.84138	117
1945	GGAGTCTCACTCTGTCACCCAGG	-	0.795164	0.0109224	1.1421	7.50593	101
1946	CAGGAGTTCCAGGCCAACCAGGG	-	0.795389	0.0111259	7.33903	20.2594	172
1947	CACTTTGGGAGGCCAAGGTGGGG	-	0.795769	0.0109175	-12.3777	5.62108	129
1948	AAAAAATATGAAAATTAGCTGGG	-	0.795984	0.0166827	-15.3954	-23.046	35
1949	AGAAGGGCTCCACCCAGAGCAGG	-	0.79625	0.0109429	1.9502	-1.44657	108
1950	TGCCCATGTCAGTGGGCCCCAGG	-	0.796312	0.0109893	12.8711	-8.78273	22
1951	GCACTGCCCTACGCGGGCCCTGG	-	0.796377	0.0110682	-3.38452	-10.145	58
1952	CACTGCCCTACGCGGGCCCTGGG	-	0.796455	0.0110401	-1.89668	-20.8875	51
1953	GGACAAGCAGCACAGAGCCCCGG	-	0.796482	0.010927	-10.0665	8.94904	125
1954	TCATGCAGGGCCGGGAGGGAGGG	-	0.796732	0.0109293	-1.09683	2.06164	105
1955	CCTCTCATGCAGGGCCGGGAGGG	-	0.797011	0.0109258	-3.06126	8.78291	96
1956	GGCCGGGAGGGAGGGCCACCTGG	-	0.797153	0.0110659	2.66337	-18.6019	1
1957	CTCTTAGTGTTCCCAGCCCACGG	-	0.797157	0.0110136	6.49101	20.863	174
1958	ACTGCCCTACGCGGGCCCTGGGG	-	0.797403	0.0109444	12.4154	0.83019	86
1959	AGCCAGTGCACTGCCCTACGCGG	-	0.798062	0.0109262	-4.52989	1.96327	118
1960	GGGCCCTGGGGGTACCAGGAGGG	-	0.798162	0.0109169	-11.7466	13.5616	134
1961	CCCTCTCATGCAGGGCCGGGAGG	-	0.798205	0.0109524	8.54472	-1.86968	77
1962	GAACCCTCTCATGCAGGGCCGGG	-	0.798243	0.0110419	1.10391	-9.54852	17
1963	ACATGGTCAGGCCACAGCAAGGG	-	0.79828	0.01092	-7.75997	14.2415	142
1964	ACGCGGGCCCTGGGGGTACCAGG	-	0.798301	0.0112806	-13.3669	-12.0984	43
1965	TGTCATCCCAGCACTTTGGGAGG	-	0.798577	0.0109168	0.0234267	14.0126	157
1966	CTTCCAAGCACTGCTCAGAAGGG	-	0.799004	0.0109384	5.26009	1.53131	72
1967	GCTTCCAAGCACTGCTCAGAAGG	-	0.799337	0.0111434	-0.491649	-13.5071	59
1968	AGCACTTTGGGAGGCCAAAGTGG	-	0.799409	0.0109679	11.3116	-16.8233	8
1969	CCCTGTCATCCCAGCACTTTGGG	-	0.799568	0.0117328	-15.0617	-15.2191	38
1970	TCTGACCCCCAGCCCCCGTCAGG	-	0.799664	0.011142	0.0840807	-19.4787	53
1971	GACCCCCAGCCCCCGTCAGGAGG	-	0.799879	0.0109458	11.9959	1.45271	86
1972	GCCCTGTCATCCCAGCACTTTGG	-	0.800112	0.0114201	-15.9564	-13.7577	41
1973	AGGAGAACAGGCAATGGATGAGG	-	0.800186	0.0109913	4.96553	24.9115	166
1974	CCCCAGCCCCCGTCAGGAGGTGG	-	0.800521	0.0109243	5.37599	8.36601	100
1975	GAAAACGCCCCTCACCCTGATGG	-	0.800555	0.0111563	-2.4486	-14.0174	63
1976	TCCAGCACTTTGGGAGGCCAAGG	-	0.800696	0.0109912	13.8804	-7.03321	21
1977	CCAGGAGTTCCAGGCCAACCAGG	-	0.801151	0.010944	3.70941	-1.54396	70
1978	TGTAATTCCAGCACTTTGGGAGG	-	0.801259	0.0109223	-1.37803	26.0784	162
1979	CACTTGAGCCCAGGAGTTCCAGG	-	0.801341	0.0112069	-11.8478	-11.4913	43
1980	GCACTTTGGGAGGCCAAGGTGGG	-	0.801354	0.0109371	-1.22503	-4.71921	110
1981	ATATGAAAATTAGCTGGGTGTGG	-	0.801552	0.0109342	-5.2516	8.44618	139
1982	TGGGGGGATCACTTGAGCCCAGG	-	0.801575	0.0109859	6.65151	-9.4	14
1983	CTTTGGGAGGCCAAGGTGGGGGG	-	0.801646	0.0110314	9.81462	-11.2164	30
1984	CGCCTGTAATTCCAGCACTTTGG	-	0.802127	0.0114723	-12.5721	-17.1834	39
1985	TCACCCAGGCTGGAGTGCAGTGG	-	0.80245	0.0109153	-8.38903	9.40472	125
1986	ACTTTGGGAGGCCAAGGTGGGGG	-	0.803185	0.010949	7.89354	-5.89278	76
1987	GCCTGTAATTCCAGCACTTTGGG	-	0.803622	0.0116919	-14.1184	-13.857	42
1988	CAAAGTGGAAGGTTCACTTGAGG	-	0.803716	0.0110825	2.02635	-17.1911	2
1989	CACGAGTTTGATACCAGCCTGGG	-	0.804033	0.0110062	7.47504	-16.3641	9
1990	CCACGAGTTTGATACCAGCCTGG	-	0.804099	0.011065	8.52857	-8.93599	25
1991	CAAAAAATATGAAAATTAGCTGG	-	0.804105	0.0213565	-15.3083	-23.905	35
1992	TGATACCAGCCTGGGCAACATGG	-	0.804227	0.0109548	14.0762	-11.9838	26
1993	CTTTGGGAGGCCAAAGTGGAAGG	-	0.804326	0.0110014	9.84921	-9.10484	24
1994	CTGATGGCCCAGCATTCAGCTGG	-	0.804539	0.0111014	-0.181011	-12.7085	59
1995	CTCAGAAGGGCCAGATGCAGTGG	-	0.80454	0.0109216	-10.2446	6.72468	127
1996	CCTGCTGCTCACGCATCACCCGG	-	0.804794	0.0110409	1.38274	-10.5365	17
1997	ATTAGCACTGCTCAGATACTGGG	-	0.804834	0.0111036	-5.70548	-17.296	57
1998	ACTGCTCAGATACTGGGGTGGGG	-	0.804836	0.0109265	-0.290745	19.403	151
[truncated: 782 more rows]
