# Supplementary material for: Uncertainty-aware and interpretable evaluation of Cas9–gRNA and Cas12a–gRNA specificity for fully matched and partially mismatched targets with Deep Kernel Learning
Source: Nucleic Acids Res. 2021 Nov 17;50(2):e11. doi: 10.1093/nar/gkab1065 (PMC8789050; doi:10.1093/nar/gkab1065)
Supplement: gkab1065_Supplemental_Files [file gkab1065_supplemental_files.zip › SupplementaryTable5.xlsx]

## Sheet: 1000 random highly efficient gR
	gRNA	strand	mean	variance
33	TTGCCCAGGCTGGAGTGCTGTGG	-	0.864041	0.0109254
93	AAGAAGAAGATCCTTAACCCTGG	-	0.914644	0.0110026
27	GACTGGGAATGATCCCGAGGAGG	+	0.904177	0.0109575
73	AGGCTTGAACGACTATTGCAGGG	+	0.923081	0.01109
10	AATGGGATGTGAGTTCACAGGGG	+	0.928588	0.0112639
41	AGCCACCACTGTGACCACGGTGG	+	0.915902	0.0110092
57	GGTGTGGGAGTACGAGACGGAGG	-	0.921351	0.011063
6	AGAAGCACAGTGGAGGTGGAGGG	+	0.903393	0.0109575
39	GCCCAGCCGGATGGGATGCGTGG	-	0.912147	0.0109866
2	TGGCCTTGGGACAGAGGGAGTGG	+	0.927693	0.0112131
7	GTCCAGCACTGGACAGGAGGCGG	+	0.92984	0.0114743
62	GAGGCTGGGAAGCCTCCCCAAGG	+	0.921133	0.0110584
51	TGAAGTAGAAGAGAGGCATGGGG	+	0.903415	0.0109562
13	GGAGCTCCTCAGAGGAGGGCGGG	-	0.841166	0.0109259
13	GAGACCAACCCCATTGGCAGTGG	-	0.847955	0.0109236
53	TTGCCCAGACTGGAGAACAGTGG	-	0.917646	0.0110218
44	AGTGGTGCAATCTCGGCTTACGG	-	0.285096	0.0112126
96	GTAGGCCCAGAGTCTTCCTGTGG	-	0.929227	0.0113217
23	CAGGTACACAGTGAGTGGTGGGG	+	0.925748	0.0111472
84	ATCCCCAGGTAAGATCACTGTGG	-	0.903223	0.0109553
31	CCCAGGACTGAGCCCAGCGTGGG	+	0.848885	0.0109219
59	GGAGGAGGGAAGAAGAGGCAGGG	-	0.927458	0.0112022
68	AACTGATCCTGACTGCCAAGGGG	-	0.770439	0.0109246
48	CTAAGGTGTGAGGCAGACAGAGG	+	0.92237	0.0110723
5	TGTAATCCGAGCACTTAAGGAGG	+	0.914662	0.0110017
2	CGACCTACAAGACTCACAAGAGG	+	0.917488	0.0110199
76	GGCAGGGTGTGAGCAGCCAGAGG	+	0.899822	0.0109483
76	TTCAGGCTTGTCCTAAGATGTGG	+	0.912085	0.0109869
0	TCGGGCTGGAAAGCAGTGAGGGG	-	0.928484	0.0112615
37	TTGGATCTCAGCCATCCCTGAGG	+	0.924763	0.0111177
65	TCCTGGGAGCTGCTGGTACCAGG	-	0.461358	0.0110267
72	TTGGGGTCCAAAGAGAGGTGAGG	-	0.919677	0.0110432
18	GGCCCGCAGCTCGGAGAAGGAGG	+	0.884741	0.010936
2	ATGGCCCGCAGAGAGAGGAGAGG	+	0.927647	0.0112058
95	GTGGCTGCAGACGGCCCCTGGGG	-	0.915214	0.0110045
74	TTCCGTACAATTTAAGATGTAGG	+	0.432205	0.0110393
59	GGTAGCCGTGGGCTCGGCTGTGG	-	0.874655	0.0109252
6	TGGGACCCCCAAGCACACAGGGG	+	0.927869	0.0112206
15	AGCAACTCGGGAGGCTGAGGTGG	-	0.709564	0.0109324
2	CTGAACAGACTCCTACCCTGTGG	+	0.929709	0.0114105
21	TGGTACTGAGGTAAGGTGGAGGG	-	0.927629	0.0112069
20	GAGGAGGAGAGAGAGAGAGAGGG	-	0.929755	0.0114171
19	GGTTGGAGTAAGGCAGGAGGGGG	+	0.922433	0.011074
64	AATGCCAAGAAGGGCCAGGGTGG	+	0.6764	0.01094
59	GGAGTGCAGTAGGCAGAGCATGG	+	0.907973	0.01097
3	GTGAGGAAGGAGAGGCAGAGAGG	-	0.925291	0.0111301
2	CACACATACAGCGGTGAGGAAGG	+	0.855084	0.0109293
78	TTCTCCACCAGCGTTCACTGGGG	-	0.900833	0.0109491
32	TGGTGCTCTTGCCACTGCCCAGG	-	0.7526	0.0109281
28	AGCCTCCTTCCCCTACCCCGAGG	-	0.929342	0.0113309
26	AGAACGTCTGGGAGAGAGAGAGG	+	0.928045	0.0112295
47	GGGGTGGTTCACGGTGCCCGGGG	-	0.892695	0.0109429
98	GGCGCACACAGGGAAGTGAGGGG	-	0.914202	0.0109987
68	TAGGAAGCCCAGTCTCTAGGGGG	-	0.89954	0.0109487
34	GAGGCCATGAGACAAGCCTGGGG	+	0.925818	0.0111427
83	CAGGAGAATGGTGTGAACCCAGG	+	0.917452	0.0110215
81	TTCCCCTCCTGTGGAAGGGAAGG	-	0.910328	0.0109786
40	GGGGCCAAAGTTGGTAAGTGGGG	-	0.882459	0.0109287
5	GAGGTGCAGAACCTACTGGGTGG	+	0.92976	0.0114285
7	GTGGACCTGGGCAAGAACCAGGG	-	0.929859	0.0115183
67	GGATCCTGTGTGAAGCACCCGGG	-	0.916274	0.0110095
88	TCCCCTGTGGATATGGGGGTGGG	-	0.917965	0.011024
56	CCACATTCTTCACATTTGTAGGG	+	0.207034	0.0114927
76	CAGAGTTCTGAGACTGGGTGAGG	-	0.900023	0.0109472
57	TGACAAGGAGGAACTCCCCAGGG	-	0.915439	0.0110101
12	GAGATGGTTATATCTCCTCGCGG	-	0.912255	0.0109878
83	GAGTTAAAGCTGTTCAGTGGGGG	-	0.915135	0.0110027
58	AGAGCAGTCAGAGGTCCCTGAGG	-	0.925265	0.0111289
38	CCCACCGTATATTTACGGTAGGG	-	0.726117	0.0109308
69	AGTTGAGAGGACCCCAGATGAGG	+	0.897676	0.010953
40	CAGCCGGCCATGGCTCATGGAGG	+	0.923125	0.0110851
8	AGGGCATTCAGCACACGGTGGGG	+	0.927617	0.0112062
64	GCGCAACGCAAACATGGCGGCGG	+	0.88041	0.0109317
62	GTGGACAAGATGAGGAGTTGGGG	+	0.923707	0.0110979
44	GTGGAGCTGTGCCCTTCCAGAGG	+	0.924448	0.0111132
43	CCCATGGCAGGAGATAGCAGAGG	-	0.89986	0.0109529
75	CCCTCATAAATCATGAGTTTGGG	-	0.287134	0.0112049
68	ATCAATCAGCATCCTCCAGGAGG	-	0.870296	0.0109237
45	GGGTCGCTGACCCTGAGCGTGGG	+	0.913105	0.0109928
0	GTAGTCTCAGCTACAGGCTGAGG	+	0.929862	0.0115052
13	TGGACCTCTGAGGTGAGAAGGGG	-	0.929105	0.0113158
31	AGTGGGAATGGCATTCGCAGCGG	+	0.899813	0.0109498
53	CCAAGAGGCCATGGGAAGAGGGG	+	0.884763	0.0109323
14	GTACATAAGATAATTCATAGTGG	-	0.711737	0.0109318
52	GGGGAGCGTGTGGGACGCGGTGG	+	0.908895	0.0109713
7	CGTGACTGACAGGAACACAGAGG	-	0.925501	0.01114
55	TGAGCAGCTATCCCTGGTGAGGG	-	0.924898	0.0111189
59	TGGCAGGTAACAGAGTGGGGCGG	+	0.89842	0.0109446
92	GAGAGCAGGGAGTCCACCCAGGG	-	0.912667	0.0109893
21	TAACTTGAAACCAGATGCTGGGG	+	0.854798	0.0109248
18	GGGAGGCTGAGTGGGAGGGAGGG	+	0.926333	0.01116
77	CGGCAAGCTGAGGTTTGGGAGGG	-	0.91458	0.0109999
2	TGGCTGCCTAGTGTGAGGAAGGG	-	0.927837	0.0112155
46	GTACTGCATACCCTGCCTGCTGG	+	0.643844	0.0109447
39	AAGCTCCGCAACAAGATAGCAGG	+	0.358804	0.0110995
53	GACCTTCACTGGCTACCCTGAGG	+	0.926253	0.0111566
12	GGGTCTCTGTTCCTACGGGGTGG	-	0.92101	0.0110598
2	AAGATGGTAAGAGGTATGGAGGG	-	0.92956	0.0113802
40	TTAGTCTCAGCTACTGGGGAGGG	+	0.928705	0.0112732
68	AGGGGACACCACACAGAGGAGGG	+	0.92941	0.0113431
38	GTGTGTAAGAAGCCTTCATGAGG	+	0.921489	0.0110607
60	AGTCGAGAGGAGTTGAGCTGGGG	+	0.92865	0.0112645
69	GGTGGGCCCAGCAAGCCCAGAGG	+	0.851054	0.0109268
43	CCCTGAGGGTATGAAAGGGAAGG	+	0.903957	0.0109587
73	GAATAAATGCAGGACAAGGGAGG	+	0.824696	0.0109231
46	AGGAAGCCTGATGAGGCTCCAGG	+	0.815629	0.0109263
14	GACTGGGAGAGAGAAGGTGGAGG	-	0.929356	0.011344
73	GCAGGGGAAGAGCAGCCTGGCGG	+	0.915358	0.0110029
94	AGCATGGTGCATGTAAGGGAGGG	-	0.917485	0.0110201
6	CAGAGCCGTGACCTTCTGGGAGG	-	0.918354	0.0110276
66	ACAGGCCTTTGAGGAAGGCAGGG	+	0.925487	0.011138
73	GTCTCTTCTATAGCAGCCAGGGG	+	0.921648	0.0110684
37	TTAGTGCCTGAAGACAGTGAGGG	-	0.929015	0.0113044
91	TTGTCACATAAAATAACCCTGGG	-	0.761633	0.0109265
84	GATAGGCAAGGGAAGATGGTGGG	+	0.906973	0.0109682
7	GGGCTCCGGTACTGGAGGGAGGG	+	0.923242	0.0110864
44	CCAGGACGCTCTGGTCCTGGAGG	-	0.91578	0.0110084
84	CATCATCAGGACTCCAGCTGAGG	-	0.860702	0.0109244
11	GCTTGAAGCTCCTCAGAGGAGGG	-	0.882633	0.0109345
80	CTAAGCCTTGATGACTTTAAGGG	-	0.251655	0.0112982
20	TTTCATAAATGATGAGATGCAGG	-	0.320664	0.0111445
75	GGGGTGGCTGAGGCAGGTGGGGG	-	0.914907	0.0110027
72	CCCGCCTGACTGCGAGCCCACGG	-	0.886655	0.0109326
42	CTGAGGAGGTAGCCTTGAGTCGG	+	0.785767	0.0109284
5	GTTGGGCTGATGGTGCAGCGGGG	-	0.926031	0.0111516
8	ATCTGGAGCTCCACAGAGGAGGG	-	0.925049	0.0111274
60	GGAGGAGACTGGGTTTGGGGTGG	+	0.899187	0.010948
56	CACCTGCTCAGGAGATGTACTGG	+	0.585139	0.0109651
77	GTTGGGAGACTTACCGCCCCAGG	-	0.885035	0.0109326
47	AGTGCGCTGGCACTCCCGTGGGG	-	0.905022	0.0109605
32	GGGTAACAATATGGACGGAGGGG	+	0.92507	0.0111233
19	ACATGGGGGGCTGAGGCGGGAGG	-	0.646949	0.0109476
75	GTCACAGTTGGAGACTCTGGGGG	-	0.922259	0.0110736
20	TGGCCGGCCCAGCTCTCCTGTGG	+	0.919392	0.0110365
33	CAGACATCATCTGAAGGCAGAGG	+	0.890153	0.0109358
24	CTGGATAGCTGGGATAACAGAGG	+	0.928004	0.0112268
98	GAGGATGGCAACGGTACCGAGGG	-	0.919098	0.0110347
11	CTAGATCTGAAAAGTGAAGGGGG	+	0.926438	0.0111611
94	ACAGATAGGAGAGCTCTACGTGG	-	0.913349	0.0109956
67	CGGTACACGACGGGTGGGAGTGG	+	0.883761	0.010931
85	TAGAAAGAAGTTGAAGTACCTGG	-	0.647271	0.0109441
92	TTGGTGAGATGGAGGCGGAGAGG	+	0.912109	0.0109861
67	GCGGGCGTATCACCTGAGGTCGG	-	0.897152	0.0109468
84	ACCTCATAAATCATGAGTTTGGG	-	0.284131	0.0112119
47	GTGAAGCCCGGCGGCGAGGGCGG	+	0.871587	0.0109315
45	CAGCAGCCGTGGCTTCCTGGAGG	+	0.923334	0.0110891
37	CTAGAACTGTTGAGAGACTGGGG	-	0.92927	0.0113328
86	CCAAGATGAGAAGCCGTGTGGGG	+	0.920029	0.0110431
52	CTGGGACGTGACCTGTGCTGAGG	+	0.914997	0.0110015
97	GAGTGAGAACCTCGACAACGAGG	-	0.898505	0.0109464
27	AGTGGCCCTGAGGAGAGTGAGGG	-	0.920015	0.0110457
35	TGGGCCCAGGACCCTGGAAAGGG	-	0.768471	0.0109255
58	GTCTTTTCTTGCAGTCTCTGTGG	+	0.572423	0.0109701
37	CAGTTTGGAGAACAGCGTGAGGG	+	0.835014	0.0109211
13	AGATGTCCAAGATACTTCCAGGG	-	0.89493	0.0109451
24	TGAGCCAGTGCCAGCACCAGGGG	-	0.867166	0.0109258
40	AGCGAGAATAAAATCAGCAGGGG	-	0.885996	0.0109313
45	AGTCACATGTGGAGTTACTGGGG	-	0.91205	0.0109842
10	AGCTACTTGGGAGAATAGGCCGG	-	0.691485	0.0109362
22	GAGGAGCCAGGCAAGGCCCGGGG	+	0.920997	0.0110533
28	GGCAGCCCTTGAACAGGTGGAGG	-	0.914469	0.0109989
8	TGGATGGATAGATGGATGGAGGG	-	0.929604	0.0116026
74	TTGCTCAGGTTGGAGTACAGTGG	-	0.892412	0.0109381
24	GGAGAGGAGGAGTCCCACCGTGG	+	0.929784	0.0114525
12	AACTAGATGGTCTTATCTGGGGG	+	0.901145	0.0109495
62	CCAGGGGCCACCTCAAGACCTGG	-	0.825386	0.0109232
10	TTGACAGAAAAGTATCCTGAAGG	-	0.837536	0.0109226
63	GCGGATCCGCGGCGGCTCGGAGG	+	0.88038	0.0109307
70	CTAGCAAAAAGTATAGGAAGAGG	+	0.926474	0.0111625
32	AGAGAGTAAACAAGCAGCTGTGG	-	0.921563	0.0110645
84	CCCAAGCTGGCCAGGAACTGGGG	+	0.905067	0.0109624
71	CTGGGAGGGAGAGAAAGGAGCGG	-	0.929775	0.0114841
32	CAGGCCGCAGCGGCTGGGGCGGG	-	0.703227	0.0109343
43	AGTGGGGCTGTCCTCTACACAGG	+	0.685769	0.0109402
23	TGGGGCTGGAGATGTGGGAGGGG	-	0.917252	0.0110183
83	TGACTGAGGTAAGAAGATGGAGG	+	0.924795	0.0111228
73	AGCAGACAGAGAGAGAGGCGAGG	-	0.917962	0.0110267
17	GGAGGCGGAGGCAGAGGCAGAGG	+	0.910248	0.0109813
34	GAAGAGACCCTCCTTCATCCTGG	+	0.674299	0.0109411
17	GGAGGGAGAGAAAGAGGGGAGGG	-	0.928726	0.0112795
23	GGTTCATCCGTAGCTGACCATGG	+	0.894626	0.0109427
45	GCAGACTGGGCCCAGGACCCTGG	-	0.671515	0.0109419
66	ACTGAAAGTCACACTGCCGGAGG	-	0.772448	0.0109292
75	AGACAGCTCTGCCCTTGACCTGG	-	0.817774	0.0109288
69	GGCTCCTCCACGGAAGGGGAGGG	-	0.922051	0.0110704
96	GAGCAGGCAAAGCCCTGGGGGGG	+	0.885788	0.0109344
50	GGAGAGTTAAGTCAACCCAGGGG	-	0.92898	0.0112974
31	AAATTTTGAGGTGGCTTCTCTGG	+	0.0780576	0.0145172
89	AAGAGCGGGATCGTGCTGGGTGG	+	0.869847	0.0109256
28	AGGTTCTCCTCCTGCAGTTCAGG	-	0.337138	0.0111268
99	GGAGAATGGCGTGAACCCGGAGG	-	0.927733	0.0112141
15	TCTCAGTAAGTCTTCTTGTGTGG	+	0.664991	0.0109409
81	AGGCAGGCCTCCTTGAGCTGTGG	+	0.900732	0.0109528
74	CGATGCGGCCGGGGCAGGGCGGG	+	0.573821	0.0109682
19	ACCCTGCAGAAAGCAAAGGAGGG	+	0.929811	0.0114248
84	GGGACCCTGATGACAGCCATAGG	-	0.894107	0.0109406
30	AGCAGGCATAGAGAACAGGGTGG	-	0.922816	0.0110845
66	AGCAGGGAATCAGATTGAGGGGG	+	0.832943	0.0109241
64	ACAGCAGATCTGCAGGGATGGGG	-	0.787709	0.0109275
14	TTGAGTGCAGACAACACCTGAGG	-	0.926584	0.0111673
73	ACGGGAGTCTGTGGAACCCAGGG	-	0.928487	0.0112519
39	CCAGGGAGAAGGCAGGGTCGAGG	-	0.762913	0.0109257
71	CCAATGCTCCATGGATACCGAGG	+	0.907688	0.0109663
87	AGGAAAGATAAAAGGTATGGAGG	-	0.891959	0.0109391
95	ACCAGGCAGGGGGAGGCGAGGGG	+	0.761144	0.0109262
73	GCCGCGCGGCCGGAGTCCGGAGG	+	0.876807	0.0109324
95	GGAGAATCCTGTCTCCACCAAGG	+	0.913647	0.0109923
1	AGGCACTGTTCTATATGCTGGGG	+	0.929786	0.011544
45	CTATATAACACAGCTTCCCAGGG	-	0.899131	0.0109478
31	GGCCCTGTACCCCTGCACCGGGG	+	0.925343	0.0111313
39	TCAGGAGTTAAGACTAGGGAGGG	-	0.926731	0.0111688
14	GGATGTTGTATACCTTACGGTGG	-	0.928679	0.0112634
79	CCACCACCACCCCTCAACTGGGG	+	0.8737	0.0109279
86	AGCTCCTACTCAAGATGGAGTGG	+	0.91481	0.0110006
25	GTGCAGTCAGTCCCTGAACGTGG	+	0.922451	0.0110791
93	CCCGGCCTCGGACTAAGCTAAGG	+	0.901582	0.0109513
0	GTAGTCCCAGCTACTAGGGAGGG	+	0.929894	0.0114592
40	GGAGAGGCACAAGGAGCCTGAGG	-	0.918478	0.0110281
80	ATTAGGTCCAGTGTTCTCAGCGG	-	0.871842	0.0109244
57	GGGATAGAGGGTCATTCCTGGGG	+	0.920434	0.0110471
13	GTAGGACTGAGACCCGGGGAAGG	+	0.928875	0.0112833
5	TGGAACTGCTGGAGAGGGGAGGG	-	0.929709	0.0114537
41	TTAGTGGCTGGGATGGCTGGAGG	-	0.906633	0.0109664
95	TGAGCCAGCATGGAGTCCCAGGG	+	0.915373	0.0110066
31	GAGTGAAGTGGATCAGGAGGGGG	-	0.916411	0.0110117
80	AGAAGCAACAATGGGCTGGGAGG	-	0.860425	0.0109249
48	CGGTCCCAGCCCAGAGTGAGTGG	-	0.887076	0.0109332
6	CAGTCCGTGGAAATGCACAGGGG	+	0.927405	0.0112049
29	GTGGTCCGGGAAGGCCGGACCGG	+	0.885594	0.0109342
2	TGGTAGAGAACTGCAAAGTGGGG	+	0.929823	0.0114573
21	CAGAGCCTGCAGGAGAGGAAAGG	-	0.886243	0.0109306
11	GGGCAGCCAGCCCTGAACTGGGG	+	0.929811	0.0115049
7	CACTGCACTGATCCTCTGCGGGG	+	0.921834	0.0110666
82	CTGGAACTCACTCTAAGCTGCGG	-	0.927763	0.0112132
4	TGGCCTCCTGGGGAACACGGAGG	-	0.92983	0.0114448
67	CCATCTCCTAGAACAGTGGTAGG	+	0.914123	0.0109963
80	TTAGTGATAGTAACTCCCTGGGG	+	0.928305	0.0112421
2	GGAGGGCACAGCAGAACCAGAGG	-	0.918779	0.0110303
11	CAGGAATGAGAGAATAGGAGAGG	-	0.929791	0.0114252
40	AGTCAGGAGTGACTTCACCAAGG	+	0.921222	0.0110575
84	ATATATGCAGAGCCAAAGAGTGG	+	0.91828	0.0110308
18	CGGGAGAGACAGAGAGAAGGAGG	-	0.926147	0.0111533
27	TGTAGTCCCAGCTACTTGGGAGG	+	0.898245	0.0109484
12	AGGAAGGGGAAGGAAGGGGAAGG	-	0.922628	0.0110762
83	GAAGACTGGAATGGAAGGAGAGG	+	0.928782	0.0117726
53	CCAGGCATGAGCTTTCGACGGGG	+	0.927069	0.011187
26	TTGGTCAACACACTCTGCGGGGG	+	0.927335	0.0111948
89	GGCGGGTCCAAGGTCAGGGATGG	-	0.813027	0.0109243
36	AAGCCTGCAACAGCTGGGGAGGG	-	0.902811	0.010964
17	TGGAGGCTCCGTGAGAACTGGGG	-	0.929062	0.0113015
11	ATGATGGAGTGGTCCATGGGGGG	+	0.913808	0.0109957
41	ACTCTGTCTCTGGTGGAACCAGG	-	0.527799	0.0109872
31	CGGCACAATACGAATGCCCCCGG	-	0.825513	0.0109235
95	GGGGAGGGGGCCTCAGCGCGCGG	-	0.756408	0.0109298
58	CAGGAGAATGGCGTGAACCCGGG	-	0.916282	0.0110104
39	GCTACTCGGGAGGCTGAGGCAGG	-	0.618546	0.0109525
90	TTGTGTGTGGATTTACTTGGAGG	+	0.872474	0.0109299
13	TCACCCAGGTGTCTGAGGGTGGG	-	0.885502	0.0109328
60	CCTCGGTGGAAGTCGGCTCAGGG	-	0.745962	0.0109305
74	GCCCTTACAGGATCCTGAGCTGG	+	0.53332	0.0109877
6	GTGCTGCTGTGCACACTGCGGGG	+	0.929784	0.0114387
76	GGCACAGAGGTACCCTCCGGGGG	-	0.901528	0.0109544
83	CCAGGGCCCTGGCCTAGGCGGGG	+	0.871923	0.0109284
45	TGGACAGAGAGACCCGGGTGTGG	+	0.928091	0.0112332
48	AGTCAGCCTCATCCTCAGACTGG	-	0.611713	0.010958
12	GAAGAACAGAGCCAACCCAGGGG	+	0.928217	0.0112422
30	AGAAGTGATTATTACACCTGAGG	-	0.873507	0.0109275
8	GCTTGAGCATGAACATCCTGAGG	-	0.901198	0.0109509
95	ACCTGTAGTTCCAGCTGCTTGGG	-	0.393539	0.0110698
49	CCGGGTAGAAGTCACTGATCAGG	-	0.260829	0.0112744
70	GAGTGATAGAGAGAGACAGAGGG	+	0.916514	0.011016
33	GGGACAAGTGACCTGAGGTGAGG	-	0.92582	0.0111472
8	GGATGCCAGAGCATACCTGGGGG	+	0.929198	0.0113228
6	TGGCTAGATGGAGAGAAGAGAGG	-	0.929699	0.0115691
28	TATGTGGGACCCCCTGGTGGTGG	-	0.855925	0.0109225
99	AGTAGAATAGATATAAAGAAGGG	+	0.91327	0.0109927
77	GTGGCTGAGGAGCTGGTGGGTGG	-	0.9153	0.0110029
72	GAAAGGCTGTGGGCTCAAGGAGG	+	0.914883	0.0110044
30	ATGGATTAACCCATTCACGAGGG	+	0.896581	0.0109445
22	CCAGGGGAGATATAGCGGGAGGG	+	0.922616	0.0110832
60	TTTATCCAGTCTGTCATTGATGG	+	0.213381	0.0114635
53	GATTAGGTCCAGCCAATGGGAGG	+	0.925265	0.0111273
52	GAAGAGTTCCTATCCATGGGAGG	-	0.919206	0.011037
11	AAGAGGCTGTCAGTGCCATGTGG	-	0.781198	0.0109281
3	TGAGCTGGAAGAGAGCAGAGTGG	-	0.92982	0.0114736
27	CAGCATTGAAGAGTAAGGCTGGG	-	0.923405	0.0110921
72	AGTCCCTGAGTGCTATGGTGGGG	-	0.92652	0.0111652
50	CACCTGAAGGATGAGTCGGGCGG	+	0.87168	0.0109252
85	AAGGCAGCACCCAGAAGGATGGG	+	0.849944	0.0109238
96	CGGCAGGACACTGATGGGAAGGG	-	0.902638	0.0109556
98	ATGGGAATGAGCTCCTGGGAGGG	-	0.916606	0.0110123
54	AGGACGTTGTCACTACAGAGGGG	+	0.926501	0.0120818
42	GCAGTGTGGGGGAGCGCTCGGGG	-	0.784915	0.0109282
91	CCTCAGCCAGGAAGAACACTGGG	+	0.619348	0.0109541
98	GGAGAGAGGCCACCTGACTGAGG	+	0.920702	0.011052
37	GCCATACACACTGGTCTCCATGG	+	0.770127	0.0109279
76	GACCGGGAGCTCCAGGGACCTGG	+	0.548822	0.0109792
1	TGGCCGCTGTGTCCCAACCGTGG	+	0.929846	0.0115124
1	AGAGAGCAGTGAATATGAGGAGG	+	0.927831	0.0112189
61	GGGCCTCGCTGGCTGTGCCCTGG	+	0.863191	0.0109262
79	GGGTGCTGATGGCACAACGGTGG	+	0.919418	0.0110392
61	TGCAGACCAGGGCTGAAGGAGGG	+	0.913966	0.0109957
66	CCCAGCTCCGCCCCTCACCCGGG	-	0.854051	0.0109235
11	AGGCAGTTGTATGATCACTGGGG	+	0.92979	0.0114767
63	GCAGATGGCCTGACACCTGGGGG	-	0.919128	0.0110364
78	CTGTCCTCGGGACCGGTGATAGG	+	0.576338	0.0109697
63	GTGAAAATGGTTGGATCCTGGGG	+	0.92735	0.0111963
3	CGCTCAGACAGGCATAGCCCTGG	+	0.803587	0.0109267
70	CAAGAGCCTTGCATAGAGAGGGG	-	0.928956	0.0112909
57	AGGGGCTAGGAAGGAAAGGAGGG	+	0.927568	0.011206
9	GAGGCACGAGGAGAAGGCAGAGG	+	0.924943	0.0111227
5	TAGAGACCAAGCCCTCAGTGGGG	+	0.92975	0.0114238
63	GTGGGCGCGGGACGGGCGGAGGG	-	0.820459	0.010923
56	TAGGACCCACCCAGATGACGCGG	+	0.907287	0.0109661
49	AGGGTGGACTGACCCGGGATGGG	+	0.907818	0.0109704
94	TGGCAGAGGAGACAGGAGGAAGG	-	0.913929	0.0109969
1	GGGAACAGTATCATAGCCCACGG	+	0.929633	0.0114008
2	CTGGAAGACAGGATGAAGGAGGG	+	0.929787	0.0115305
6	ACAGAGGAGAAAGTGGAGCGGGG	-	0.927524	0.0112007
22	AGGCTCTCAGGCTCTCAGAGGGG	+	0.929788	0.0115416
15	GGTTGGCGGTGTGTGTGGTGGGG	-	0.915328	0.0110065
40	TCATCCAGCCAGGTATGGGGTGG	-	0.860069	0.0109214
97	GGGGTGGGCGTACTGAGGCAGGG	-	0.901611	0.0109513
31	GGGACCAGTATGGTGAAGAGGGG	-	0.92917	0.0117135
93	GGGAGGAAGGAGGCACACAGCGG	+	0.921273	0.0110577
66	AGAGCATGGAGCTCCTGGAGAGG	-	0.910171	0.0109766
13	GTCTCCAGCCTTCCAAACCAGGG	+	0.929439	0.0113392
96	CCAGGAAGAAGCGAGCAGCAGGG	-	0.896261	0.0109486
70	CAGGAGAATGGTGTGAACCCGGG	-	0.926425	0.0111612
35	TACCTGGAAAGGCAGCTGGGGGG	-	0.884419	0.0109308
84	TCACCGCGACCTCCGCCTCCTGG	+	0.431963	0.0110442
70	ACTGTGGTGAGGCAGAGAAGGGG	+	0.904245	0.0109588
22	AACTCAAGGAAACAGGAATGTGG	+	0.800262	0.0109257
32	TTTACTAAGGTTCTCCTGAAGGG	-	0.303717	0.0111734
94	AGAAAGAAAGAAAGAAAGGAAGG	-	0.903978	0.0109607
12	CAGGAAACTGGAGTTGAGGAGGG	-	0.927575	0.0112076
58	GGAGAGGAAGGAAGAAAAGGAGG	-	0.925479	0.0111377
5	TTGGAGAAGAGAGACAGAGAGGG	+	0.929556	0.0113693
18	TGGGTTCTGAGCCTGAAGGAAGG	-	0.929393	0.0113352
8	TGGGTAAGAAAAGAGAGGAGGGG	-	0.929594	0.0115911
93	GGGCTGTACACCAGGAGACCGGG	+	0.904254	0.0109587
1	TGGGAAGACGCTGACTTCCGGGG	+	0.922383	0.011075
66	AGATGTGGTTCTGCAGACCAGGG	-	0.926669	0.0111686
25	GTCCAGGGTATGACTGATGGAGG	-	0.926455	0.0111622
59	TCCACCCAGGGCCTTCCCCAGGG	-	0.912197	0.0109848
41	GCCTGAGAGACATGAGACAGAGG	+	0.910495	0.0109773
62	CCAGCCCAAGTTACTGCCCAAGG	-	0.901857	0.0109534
62	AGGGGAGAGAAAGAAGAGAAGGG	+	0.923429	0.0110932
87	GTGGGCCACAGCCATGCCTGAGG	-	0.864168	0.0109223
8	GGCCCTGGGACAGTCAGCCAGGG	+	0.845323	0.0109294
14	ATGGCCAGGATCACCTGTGGGGG	+	0.897906	0.0109476
41	GAGGGGTCTGAGTGCAGCTGTGG	+	0.90803	0.0109716
28	GAGAGCTCTGGATGATGGGTCGG	+	0.923798	0.0110994
99	CGCAGCATCAAGGTCCAGTGGGG	+	0.909673	0.0109745
9	TTGGCGATCTGGCTGAGGGAGGG	-	0.928938	0.0112872
72	AGGCGTGAGCCACTGCACCCGGG	-	0.901956	0.0109518
51	TTAGTCAAGTCCCAAGGGCTGGG	-	0.876117	0.0109293
1	GGAGATGAGAGAGAGCAAGGTGG	+	0.929824	0.0115095
69	AAATTTATTTCACACAGGTCTGG	+	0.177294	0.0117203
53	CATTTCTCACACTTCAGGCAGGG	-	0.541018	0.0109851
55	GCTTTGCTCCTGACCTTGGTAGG	-	0.579257	0.0109666
30	AAGGAAGATTTAAACCAGAGGGG	+	0.881388	0.0109279
72	AGCACCCACACGATCCCCTGGGG	-	0.911742	0.0109841
34	CTAGCATGATGGAGTCTGAGGGG	-	0.927267	0.0111924
46	CTGAGTCTGATTTGTACCTCAGG	-	0.548874	0.0109815
87	TGGTGAGTGGAGGACAGGGAAGG	-	0.91788	0.0110267
29	TCCCTCTGGCAGCTATGACGGGG	+	0.925966	0.0111459
38	CAGACCTCGGGTGTGTGCTGGGG	+	0.905581	0.0109626
94	GGGGAACCTGGCATCCACCGTGG	-	0.929456	0.0116618
52	GAGAGACTTTGGGTCCCTGGGGG	-	0.904154	0.0109581
94	ACATGGGACTCAGCCAGCTGGGG	-	0.901923	0.0109567
92	ACCCTGTTCTAAGTGGACTGTGG	+	0.868671	0.0109279
85	GGGGTTGGAGGAGGTTGGCGGGG	+	0.901265	0.0109511
74	TGGAAAGAAGTCATACAAATTGG	-	0.274412	0.0112338
41	GTCTCAAGTAAGGGCTGAAGGGG	-	0.745671	0.0109303
55	AGGACAAGTATCAGGTCTCCTGG	+	0.58856	0.0109656
77	AAGAACCTGAGCACAGTGGCTGG	-	0.818371	0.0109246
41	TTAAACAAACTGAGACAAAATGG	-	0.174103	0.0117464
27	AGTGTGTGTGTGTGTGTGTGTGG	-	0.831794	0.0109226
41	CAGATTTTGCGCCAGAACCGGGG	-	0.900432	0.0109473
76	ATGGACCCAATAGAGAGTGGGGG	-	0.929208	0.0116882
67	CTGATGACAGAGCTGAGGGTGGG	-	0.9289	0.0112888
37	ACAGGAGGCAGACATGAGGAGGG	+	0.928328	0.0112446
77	GTGAACACATGGAACGAGGGGGG	-	0.926943	0.0111812
9	GAGAAGAGAAAGAAATGCAGAGG	-	0.924121	0.0111048
22	GGGATAAATAATACAAAGGGAGG	+	0.922808	0.0110868
75	ATGGAGCAAAGCACCCACAGAGG	-	0.918842	0.0110329
9	AGAGGATGGAGGGCAATGCGGGG	-	0.927849	0.0112185
97	CCAGCCACAGCCCGACTGCAGGG	+	0.876014	0.0109264
46	TAAGAGAGGAGGCTAAGACCTGG	+	0.920093	0.011044
11	AGGTCTAGAGGACTAAGAGGTGG	-	0.929635	0.0114121
84	GGAGTGCCCAGGATATGGGAGGG	-	0.929051	0.0117351
90	CGGGAGCTGACTCCATGAGGAGG	-	0.917331	0.0110224
56	AAGGGTCAGAGTCAGGGCCTAGG	+	0.327333	0.0111365
17	GTGGGATCCAGCAAGGACCAGGG	+	0.915128	0.0110027
14	AGATGAGAGCACAGAAGAGGGGG	-	0.922228	0.0110718
65	AAGATCTACAGGAGTTCAGGAGG	-	0.884618	0.010934
29	GCTGTAAACAAGGAACCCGGGGG	-	0.92238	0.0110764
71	AAAGCCTTTAGGCCCAAACATGG	-	0.376417	0.0110835
37	AGGCTGTTCTGCATAACCACTGG	-	0.901093	0.0109504
66	GGACATTGACAAGCAGTACGTGG	+	0.912455	0.0109905
95	CAGGGTCCCTGTGATGAGGAGGG	-	0.910386	0.0109797
7	GCAGGTCAGGACTATTCCTGGGG	+	0.926032	0.0111521
73	CAGAAAACAGGGAGAAGGAGGGG	+	0.928718	0.0112697
72	GTGCTGTGGTGGGTCCACAGGGG	-	0.923159	0.0110868
29	CGTGACAATGATGGAAACCGAGG	-	0.925685	0.0111423
97	GGGAGCAGCAGAGGAACCAGAGG	-	0.924391	0.0111091
66	GGGAGGCCAGTGGCAGGTATGGG	-	0.652564	0.0109453
43	AGGCGATGGAGCTCAGAGGATGG	-	0.909043	0.0109752
44	GGGGCCGAGGCTAGAGGGGAGGG	+	0.910283	0.0109774
67	TGGGGTGTGCGCGCTGCCCGGGG	-	0.851707	0.0109282
28	TGCAGCCCGACGTCAGCCAGCGG	+	0.852062	0.0109285
89	GGCGGGCAGATCATGAGGTCAGG	+	0.772778	0.0109278
16	GGCCCCTAGGAGGTACACGGCGG	-	0.929597	0.0113787
51	AGGTACGGGAAGGAGAGAGGCGG	-	0.928974	0.0117371
74	GAGAATCACTTGAACCCCGGAGG	+	0.912523	0.0109893
80	GGAAGGAGGAAGGTCAGAGGAGG	+	0.918076	0.0110264
79	CTCCAGTGACAAAGCACCACAGG	+	0.857392	0.0109264
81	CAGGCTGCGGCCCCCAGACCTGG	-	0.710835	0.010932
38	TCAGCCCAAGGCTGCCCCCTCGG	+	0.483821	0.0110096
18	TTGGGGCCAGAAACAGAGTGGGG	-	0.927277	0.0111901
89	AGTGATGTCTCCCCTCCCCAGGG	+	0.924629	0.0111144
72	TTGTGAGGAGCGACATCCATGGG	+	0.7349	0.0109327
82	CATGTCTAGTAACCAAGGAGTGG	+	0.921909	0.0110671
68	GTTGGCCACTGTCATCCCGCAGG	-	0.710745	0.0109363
36	AGAGGCAGAAAGTAGAACAGTGG	+	0.927275	0.0111891
97	AGGGAGAGAAGAAGGTAGGGAGG	-	0.902898	0.0109547
2	TGTAATCCCAGTACTTTGGGAGG	+	0.907748	0.0109713
96	GCCGCAGGGCAGGGGGCTGGTGG	+	0.489596	0.0110069
33	ACAGCCCCTAGACCTGGGGAAGG	-	0.915746	0.0110116
77	CAGCCGCTCTCACTCCTTGGTGG	+	0.908377	0.0109713
70	CTGGGTATGAGCGAAACCAGGGG	+	0.9285	0.0112597
0	CTCCTGCCCACCCTACCCCGAGG	+	0.928368	0.0112454
84	GGACAGCCACGTTTGAAATTCGG	-	0.182213	0.011673
51	TAGGAGAGGAATTAGTAGCGTGG	+	0.860216	0.0109221
8	GGAGGTCCTGCGGAACAGCAGGG	-	0.916592	0.0110149
87	CTCCTTCTATTGGACTAGGCTGG	+	0.433674	0.0110393
54	GGGACATGTGATCCAGCAGGTGG	-	0.906703	0.010965
3	AGGAAGGATGAGAGACGGGAGGG	-	0.929765	0.0114863
36	TCGCCCAGGCTGGAGTGCAGTGG	+	0.846387	0.0109238
27	TTCAAGGAGCTCACACTCAGAGG	+	0.856049	0.010924
0	TAGCACCAGAGGACTGACAGTGG	+	0.929632	0.0113731
21	GGAGAGGTTGGAGGCGTGCGGGG	+	0.927948	0.0112211
97	ACCTGTGGGGGAAACAACATTGG	+	0.484626	0.0110086
88	GTTATGGAGAGGTGGCCCAGGGG	-	0.896839	0.0109472
16	GGGAGCTGAACGACAGCCGGGGG	-	0.928763	0.0112777
57	TCAGTGAACCGGGACAGCAGGGG	+	0.92623	0.0111561
92	CAGGTGCACAAGGCGTCCGGGGG	-	0.909736	0.0109765
50	CTCCCGCTGACCACAGCCAGGGG	-	0.929126	0.0113159
82	TCCCTGCTCAAAACCCTCCGTGG	-	0.900646	0.0109506
99	AGGCCACGGACTGGTACCAGGGG	+	0.929706	0.0114143
59	TCAGGAGCAGAAGCAACATGTGG	+	0.916129	0.0110092
74	CTGTCACTGGAGTGGTTGAGAGG	+	0.904402	0.0109612
9	AGGAGAATGGCGTGAACCCGTGG	-	0.910634	0.0109801
8	CAGTGAGTTACTGCAGACAGGGG	+	0.929449	0.0113504
51	TCTATGAAATGGCTGTTCCTGGG	-	0.391937	0.0110716
55	CAGATAAGAGACCAAACCCAGGG	-	0.929793	0.011463
10	TCTCCTGAGAGTGTAGACCAAGG	+	0.919228	0.0110371
71	GCTGCTGAGTCTGCCCTGCCTGG	-	0.341272	0.0111191
59	GAGAACAATAAAGTAGAATGAGG	+	0.877582	0.01093
4	CTACAAGTCAGAAGAGAGTGGGG	-	0.92946	0.0113384
33	AGGTATCTCCATCAAGCTGCAGG	+	0.505746	0.011001
35	CTGTCTCCCAGGCTAAGGCAAGG	+	0.914237	0.0109989
0	GGTTAGCTCTATATAAGTAGGGG	+	0.929697	0.0114081
77	CGGGAGAGCTGAGGAGGAGAGGG	+	0.89632	0.0109438
10	TCAGAGCCTTCTCCTCCCCGCGG	+	0.925893	0.0111473
33	TAGGGAGTGATGCAGGGTGTGGG	+	0.823085	0.0109228
47	GGAGAAGTGCGTGTGAGGTGAGG	-	0.924096	0.0111084
65	CCTTGGCAGACACAGTAAGGGGG	+	0.869707	0.01093
94	AGTGCTAGGATTGCCAGGTGCGG	-	0.878849	0.0109285
43	GTGTTGAGCCATAGCTCCGGAGG	-	0.908845	0.0109729
66	ATACCCCTGAACTATACCCTAGG	-	0.835864	0.0109249
59	CAGCAGGCCCTTCAGCCGCAGGG	+	0.731763	0.0109316
91	GGACTGGCTCTGGGAGCCTGTGG	+	0.897236	0.0109453
59	TTCCCCCACGGCAGAGTCTGAGG	-	0.836875	0.0109215
52	CCGCAGCCTGAGTCAGGAAGGGG	+	0.90805	0.0109713
6	AGCCCTGCTGATGGTCAGGGTGG	-	0.849118	0.0109228
1	GGCTCAGGAGATACCAGGGAGGG	-	0.929648	0.0113882
32	CAATTGGAGAGAGTTCCCAGGGG	-	0.923386	0.0110914
94	GCCTAGTCTTCTGACTCCAGAGG	-	0.828075	0.0109241
28	TGGACAGCCCAGGGAGTGTGGGG	+	0.894422	0.0109413
54	GCCTGCTCCAGCTATCCCGGCGG	+	0.925941	0.0111525
33	GAACAGTGAGAGAGGATGGATGG	+	0.915991	0.0110079
6	TTAGTTCGGAACCCGGCCGGGGG	+	0.927773	0.0112142
3	CCAGCCAGCCTCCTCCAGGGCGG	-	0.914531	0.011
28	GGAAAGGAGAGGCTCAGTGGAGG	+	0.929518	0.0113675
38	GACAAGCCTTGGTGATGGGTGGG	+	0.927818	0.0112169
83	TGGTACTCCCTGGCCAGGAGAGG	-	0.891822	0.01094
72	TGTAGTCCCAGCTACTCCGGAGG	-	0.916801	0.011015
38	CTGTAGTCCCAGCTACTTGGGGG	+	0.898442	0.010951
35	TGACAGAGAAGGAGAGAGGTGGG	-	0.929668	0.011385
21	CCAGGAACCAAAGTCCAGGTGGG	-	0.875842	0.0109281
77	CAGAGCCCTTGGAGGAAGTGAGG	-	0.922913	0.0110891
31	GAGGAATACAGCATAGACCATGG	+	0.929673	0.0114079
18	GAACGGAATGGCTACTCCATAGG	+	0.748362	0.0109277
75	TACATTGTGGAAAGGTGAAAAGG	-	0.34257	0.0111175
19	TAATAGCCTTGTCCCCACCCTGG	-	0.753625	0.0109289
44	TCCGTAGTGTGCACTTGGTGAGG	+	0.900922	0.0109496
1	AGGACTGAACAGAGAAGAGGGGG	+	0.929777	0.0115397
39	TGGTAAGTTGGTGCAAGACCCGG	+	0.923495	0.011092
57	TGGGTAAGAGGCACTCAGAGGGG	+	0.928295	0.0112451
43	GCAAGCATCAGACATCCCCAGGG	-	0.926624	0.0111698
33	CAGATATTGGAGGAAAGGAGAGG	+	0.929431	0.011643
27	TGGCACTGCTGATCAGACAGAGG	+	0.922662	0.0110791
54	TACTGGCGTCCCTCTAGCAAGGG	+	0.774035	0.0109288
65	ATGAGAGTTAACCCTCCCAAAGG	+	0.879532	0.0109316
47	AGGCAAGCAGATCACAAGGTCGG	+	0.915903	0.0110087
17	CTCTGGAAGTGAGGAAACAGTGG	+	0.905712	0.0109652
53	AGGACCTCCTGAGCAATGTGGGG	+	0.92947	0.0116221
78	GTGGGCCCTGCTCTCTGCAGGGG	+	0.916825	0.011017
84	AGGAGAAGAGCAAGCCACGGAGG	-	0.922087	0.0110686
38	GTGTCACAGGAAGCCTGTCACGG	+	0.890415	0.0109368
0	TGGCTGTGTCAGCTCACAGGAGG	-	0.916082	0.0110125
56	GCCATGGAGCCGGCAGAGGAGGG	-	0.917021	0.0110182
21	TTGGAACTAGACAGAAGTGGTGG	+	0.929768	0.0114318
92	TAGCTTATGACAGTCCAGAGCGG	-	0.924852	0.0111206
1	TCCTCCAAGTCCAGAGACGGCGG	-	0.926734	0.011171
60	CAGGCCTGGCTTGGTTGTGGGGG	-	0.903273	0.0109557
72	CCGCATGGGCTGCTTGTCTGAGG	-	0.638084	0.0109475
71	ATGCAACCCCAGCCTGACAGAGG	-	0.884055	0.0109335
99	TGAGTGGATGGATAGATGGGTGG	+	0.929242	0.0113154
29	GTGCAGCACCAGCTGTTGTGAGG	-	0.847228	0.0109237
79	CCAGGCCGGAGTGCAGTGGCAGG	+	0.837094	0.0109253
39	AGAGCAGGTGAAGTCCCCAGGGG	+	0.924204	0.0111099
19	ATACGGCCAGAAGATAAGTGGGG	+	0.92372	0.0110962
70	AGGACAGAAAGACACAAAGGTGG	+	0.920131	0.0110474
83	ACAGAAATAGAGACTGAGAGAGG	+	0.917288	0.0110175
72	AATTAGCCGGGCATGAAGGAGGG	+	0.904886	0.0109605
63	TGGCACAGGACAGGGAGGGAGGG	-	0.906954	0.0109655
65	AGAAACAGAGACCTTTGGTGGGG	+	0.91849	0.0110286
21	GGGCCTCAGACTCTGCCGTGGGG	+	0.900691	0.010951
8	GAAGGGTTGGGACTGAGGGAGGG	-	0.929832	0.0114501
48	CCCAGCTACTTCGCAGGCTGAGG	-	0.816154	0.0109251
62	GGAGCTAAAAACCCAGTGGAAGG	+	0.921135	0.0110558
18	TGGGGATTCTTACCTGGCAGGGG	+	0.912631	0.0109895
72	CCCCAGAGGAAAGGTGTGGAAGG	+	0.894223	0.0109416
54	CAGCCACATACAGCAGAGAGGGG	-	0.929581	0.0116199
18	AGTCAGCACAGGCTGGGAGAGGG	-	0.858767	0.0109229
74	GACTGCCTCCCACTACCCCATGG	+	0.914557	0.0109977
2	GGTGGTGATTGCAGACGACGTGG	+	0.905919	0.0109672
3	AGGACAGAGGAGATGGAGAGAGG	+	0.929758	0.0115051
75	TTGGTAGAGGACCCTCTCCCGGG	-	0.912154	0.0109888
92	ATTCTGGAGGAGAGAGAAGGAGG	+	0.890685	0.0109366
10	GGAAACTGAGACCCAGACCAGGG	+	0.929567	0.0113818
35	CAGGCTCTGGATGTCTCCGGAGG	-	0.926013	0.0111515
47	GGGAGCTGAGGCTCCAGGAAGGG	+	0.89669	0.0109468
49	GGTATGGTGAAAGGGAAGTGAGG	+	0.927543	0.0112087
19	AGAGGGAACAGCCTGTGCGGGGG	-	0.92733	0.0111995
15	AACCGTGAAGAAGGCGGCCCGGG	+	0.695671	0.0109333
69	AGTGGTCAGGAGGAGGACGAGGG	+	0.897337	0.0109455
44	GGGAGGCAGGAGAGCAGGTGGGG	+	0.919403	0.0110375
74	CACTCCACAGACAACATGAGAGG	-	0.887454	0.0109349
4	GTATGGAGCAGAGCTGGGTGTGG	-	0.918781	0.0110324
35	GAAGGAAGGAAAGGAGGGAGAGG	-	0.928359	0.0112456
79	TCTCTGCTGGCTCAGCTCCAGGG	-	0.71939	0.0109327
23	ACACACAGGAGGTAAAATCCTGG	+	0.489737	0.0110084
30	AGGAAAGAAAGGAAGAAGGAAGG	+	0.929223	0.011323
9	GGGCGCCAAGAGGCAAGGGGCGG	-	0.898056	0.0109451
46	CTGGGACAAGACCCTGAGGAAGG	+	0.929314	0.0113209
79	GTGATGCGAAATGTATCCAGAGG	-	0.929802	0.0115381
70	GCGGCCCAGAAGGAGAGGGGAGG	-	0.903142	0.0109568
10	ATGGACCGATGAAGTTCCAGGGG	+	0.923266	0.0110861
67	ATGTGTGACTAGGAACAGGGAGG	+	0.917396	0.0110236
25	TGGGAGACTGGACACAGCTGAGG	+	0.929285	0.0116771
92	AGAATGAGGAGAGTAGGGGAGGG	-	0.929316	0.0113338
57	TGTGAGTGAGGTCTTCTCCCCGG	+	0.849995	0.0109255
2	AGCAACACATATATTAAAATTGG	+	0.120429	0.0126059
27	CAGCACACCCAGTAACCCAGTGG	-	0.921289	0.0110595
38	CAGCCCCTGTGAAGATTGAGAGG	-	0.904581	0.0109603
89	TGTAATCCTAGCACTTTGGGAGG	+	0.895671	0.0109408
32	TGTAGTCCCAGCTACTCCGGAGG	-	0.916676	0.0110147
96	CATGAACGAGGCCAAGCGGAGGG	-	0.851811	0.0109253
87	GGGGTAGCTGAGTCCAAGGAAGG	-	0.92543	0.0111322
29	ATGACAGCATCACCAACTGGAGG	+	0.909665	0.0109759
73	CTGACCCTCGAAGACAGCGGGGG	+	0.92821	0.0112452
61	TTGCTTTCAGAATCATAACCAGG	+	0.531407	0.0109919
71	ACCTGGGCTTTCCGGGCAACGGG	+	0.337857	0.0111234
24	GGGGCAAAGAGAGACGTGGAGGG	-	0.929756	0.01142
68	GAGGAAATCAAGACTCAGCAGGG	+	0.916945	0.011018
30	GAGGAATGCAGTGTAAACTGAGG	-	0.927931	0.0112242
47	CGGTATTGATAAACTACCAGCGG	-	0.898604	0.0109486
28	TGAGAGGGACTGGAGAACAGTGG	+	0.929531	0.0113536
15	GTCATGGATAAGAGAAGCTGGGG	-	0.929703	0.011552
31	TGGAAGACTGAGGCTTGGAGAGG	-	0.927901	0.0112237
88	GGAGAGAGGGAAGATGCCCGTGG	-	0.919978	0.0110427
15	CTAGTGGTCGGAGATCAGGAGGG	+	0.929636	0.0113882
87	TCAGTGAATACTGGGGTGGGAGG	+	0.806287	0.0109243
33	ACAGGGAGGATAGAAAGGGAGGG	+	0.92978	0.0114741
88	TAGCCCCACTCCCCGCCCTGAGG	-	0.839714	0.0109257
22	CAGAGAAGAGGGAAGCCCGAGGG	-	0.899231	0.0109483
43	TACGCAGCTCGCGCCCATGGAGG	+	0.802847	0.0109253
21	GAAGAGAAAGTGGAACCCAGGGG	+	0.929513	0.0113482
44	GGGGCCGGGAGAGTCCTGGAGGG	-	0.917396	0.0110253
20	CTGGAACGGGAGGAAAGGGAAGG	+	0.928904	0.0112837
54	GGGCTGAAGGGGACGTACCAGGG	-	0.89757	0.0109442
64	TTCTATGCTGTCTCCCTGGCAGG	-	0.457652	0.0110257
38	AGGATTGTTGTTACAGGGGAGGG	-	0.923248	0.011086
42	GTGCTTATGACTTAACAGAGGGG	+	0.929235	0.011318
72	ATCCTCAGCGGGCATATTGTTGG	+	0.258737	0.0112776
86	AGTGGCAACCCCTTACGGTGGGG	+	0.91597	0.0110101
19	AGTGGACAGAACGAACCCAGTGG	-	0.924146	0.0111016
5	TGCCCTGAGTGAGGAGGGTGAGG	-	0.886703	0.0109324
71	AGGCTGGTCTTGAACTCCCGGGG	-	0.925942	0.011152
76	GGCGGCCGTCCTGAGCCCTGAGG	+	0.857742	0.0109257
0	GTATCCATCTGACTTCAGGAGGG	+	0.927804	0.0112167
22	TTAGGGTCCTGAGGACACTGTGG	-	0.925017	0.0111247
2	ATGCATGTTTGTCAGACCCGAGG	+	0.793804	0.0109297
19	ACGAGCCTCCAGACCTACGGGGG	+	0.922305	0.0110715
15	GAGAGGAAGACAGAAAGTGGGGG	-	0.928831	0.0112879
43	AAGGAGCCTGGATCCGGGTGTGG	-	0.928353	0.0112486
81	ACATGGCTGAAAAGAGTCAGGGG	-	0.919827	0.0110427
93	GTGAACTGCTTGAACCTGGGAGG	+	0.921717	0.0110624
53	TGAGTGACCCAGTGACACCAGGG	-	0.927482	0.0111991
77	TGTAATCCTAGCACTTTGGGAGG	+	0.896491	0.0109439
83	TCGATATCTCCTCTTTGACCTGG	-	0.538827	0.0109846
84	GTCTAGCTGGCCACAGAAAGAGG	+	0.91479	0.0110018
76	CCTGCTCACCGAGACTGAGTGGG	+	0.534935	0.0109875
74	AGAGGAGGCTTCCCTCCAAGAGG	+	0.916012	0.0110099
34	GCGATGCGGCCGGGGCAGGGCGG	+	0.760144	0.0109281
41	AGGAGGCAGAGAGTGCAGTGAGG	-	0.928947	0.0112896
33	ATGGTTACCACTGCTGTCCCGGG	-	0.759393	0.0109316
66	GGAAGAAAGGAAGGGAGGGAGGG	+	0.913513	0.0109933
81	CGGACAACTGACCCGCCAGGCGG	-	0.869684	0.010928
95	TACCCACACCCTGTCCCCCATGG	-	0.816431	0.010924
26	GTGAGAGGAAGTGGGAGTGAAGG	-	0.903393	0.0109561
61	TGAAAAAAGCAAGAAAAAGAAGG	+	0.462412	0.0110212
1	TCCGAGCGTTCTGCACACCGAGG	-	0.929783	0.0114086
94	CCAGGCGGGCTGGAGGTGCATGG	+	0.781281	0.0109292
27	CCTGTAGACATGACCAGCACTGG	+	0.826461	0.0109233
22	TTACCTCTGAGGATCCACAGTGG	+	0.927037	0.0111802
13	TGAGAGGAGTACTTATCTGGAGG	+	0.926749	0.0111723
5	AGGCTCGGAATGGTACAGGGAGG	+	0.929803	0.0114572
88	GAAATGCCTGAGATAAGGACAGG	+	0.915294	0.0110043
36	GAGCAGTGTCCCCTGAGGCGAGG	-	0.873044	0.0109261
99	GGGTCCAGTGTTTTAGAGAGAGG	-	0.822127	0.0109269
62	GGTTGCACAACCATTTCACGGGG	-	0.85827	0.0109263
64	AATAGCTGGAACCTGGGAGGCGG	-	0.905043	0.0109619
67	ATGCTCCTGTGGAAAGAGGGAGG	-	0.895723	0.0109437
16	ACAGATGGATAGAGGAACCCTGG	+	0.917456	0.0110217
32	GTACTGTTGGGGCCCGGCACAGG	-	0.718842	0.0109319
76	GGCATGGAGAACAGAGGAGCAGG	+	0.819457	0.0109238
20	GTGGCAGAGCCAGCAAAGAGGGG	-	0.928936	0.0112944
59	ATGGCTTCTCAGACTCTCAGGGG	-	0.904817	0.0109615
54	ACAGGTGGAGACCTAAGGAGTGG	-	0.928683	0.0118027
6	CTAGTAACCAGTGTAGATGGGGG	+	0.929777	0.0114363
2	GTGGCAGGCACAATCTCCAGGGG	+	0.912027	0.0109917
31	ACAAGCACAGGGACTAGTGAGGG	-	0.902216	0.0109537
75	GATGGTGAGGGCGAAGGTGGAGG	-	0.828811	0.0109254
30	CTGCCGCAGAGGAGAACCTGTGG	+	0.926922	0.0111775
65	TGAGATAGGAATCTGTTGGAAGG	+	0.897858	0.0109506
79	CGGTGCAGGCCCCTTCAGTGAGG	+	0.900675	0.010951
44	CCCAGGCTGGAGTAGTGCAGTGG	-	0.920678	0.0110525
17	GGAGTGGGGTGGGATAGGCACGG	+	0.873685	0.0109299
53	GAGAACACTTGGACACAGGAAGG	+	0.924738	0.0111178
48	AAGGTTCAGAACACAGGCTGGGG	+	0.926091	0.0111514
54	GTGGCAAGTGGGACCCAGGAGGG	+	0.889787	0.0109419
73	GGCTGAGTCAGTCCTCACTGAGG	-	0.917504	0.0110239
33	GGAAGGCCTGAGACACTCCAGGG	-	0.929466	0.0113512
65	CTGGGGTTGTTACTGCGGATGGG	-	0.85343	0.010924
42	GGGAACAAGGATGCCAACAGAGG	+	0.923576	0.0110928
95	TCAGCCCAGTGGTGGGGGTGGGG	+	0.815395	0.010929
77	CGTCGTCCTGGACACCACAGGGG	-	0.905109	0.0109596
19	CCCTGCAAATGCGAAGAATGTGG	-	0.72163	0.0109333
20	TCTGGAGGCTGGGCAGTCCAAGG	+	0.690997	0.0109354
66	TCCCACATGATACTGGAGAGAGG	+	0.910759	0.0109797
42	CACAGAGGAAATAAAAAGTGAGG	+	0.851228	0.0109231
54	CAGTAGGGAGGAGGCGAGAGGGG	+	0.870858	0.0109289
35	GGAAGTTCAAGATCAAGGTGCGG	-	0.920187	0.0110476
86	AGGGGAGAAAGGGATGTGCAGGG	-	0.923001	0.0110874
95	ATCTGGAAAAGAGAAAGTCATGG	-	0.805138	0.0109239
50	TGAGAGAGGATGGATGGCACAGG	+	0.909691	0.0109761
22	CCCTTCCCCGCGAAAGCCCGAGG	+	0.866376	0.0109318
15	CCAGCAGCAAAGCCAGCCTGGGG	-	0.925114	0.011133
38	GGAGAAGGGAGATGGAGGAAGGG	-	0.920253	0.0110456
82	GGGAATGGATGTCCTGAGAGAGG	+	0.9208	0.0110538
78	CCCAACAAAAGAGTGAGGCGTGG	-	0.861292	0.0109249
8	CAGGAGCTCCCTAAAAGGAGGGG	+	0.929693	0.0114018
21	CCCAAAGCCACAGACGCTGCAGG	-	0.513243	0.0109962
1	GGAGGTGGGATTGAGAGGGAGGG	+	0.929163	0.0113093
33	AGGCCCTTGAGAAATGGCTGGGG	-	0.923596	0.0110995
79	ACAGTCAGCCAGCCAGTCACTGG	-	0.638191	0.0109467
48	ACCGAGGCAGGAGGAGCCAGGGG	-	0.89357	0.010942
12	CCGGTTGTCGCCCTAAACAGAGG	-	0.922274	0.0110747
93	CCTTCACATTGAGTAGGCTGAGG	-	0.876859	0.0109267
10	GTCTCCTCGAGTCTCTGCTGGGG	-	0.929286	0.0113437
54	TGCAGGAGAGAGTGATGTGGAGG	+	0.920055	0.0110477
18	GCAGTGTGAGCTATCGCGGTGGG	+	0.920853	0.0110571
72	AGGAGGCTGGACAGTGACAAGGG	-	0.922995	0.0110836
6	AAGACCATAAGAGAGACTGGGGG	+	0.929839	0.011482
61	AACGTGGCACATGTACACCATGG	-	0.909201	0.0109734
70	GCTCAGGGTGCAGGAGAGTCTGG	-	0.335471	0.0111264
64	TACTCGGTAGTCCGAGGCTGGGG	+	0.884097	0.0109323
89	GGGGAGCAGGAGGAGTGCAGGGG	-	0.925218	0.0111297
66	TGAGGAAGAGGAGGAGGTGGAGG	+	0.907921	0.0109692
62	CAGGAGAATGGCGTGAACCCGGG	+	0.915917	0.0110094
84	TTGACAGGAGCAGAGACCGGAGG	+	0.915213	0.0110027
77	TGGCCCTCCCATACCCCATGGGG	+	0.876526	0.0109272
39	GGGACTGGGGTGGAGAGGGGCGG	-	0.879509	0.0109333
81	GGCCCGCGTGTGTAGTGGGAGGG	-	0.915936	0.0110112
37	AATAGAGAATACTAATAAAGAGG	+	0.776607	0.0109233
49	CCAGGAATGATTCAGAACTGTGG	+	0.918974	0.0110351
23	GGCGGCAGCGTGAAGCCCGGCGG	+	0.904682	0.0109596
97	TGCCTAAACACTCCACAGAGAGG	-	0.854074	0.0109241
69	CTAGAGTTTTGACTGGGGGTAGG	+	0.90532	0.0109612
28	ACAGGGCTTGGTAATGTGGGAGG	+	0.914718	0.0110014
14	ACCTAGTGTGAATACCCAGTTGG	+	0.723087	0.0109344
99	AGGGGGTGAGAGATGGCAGAGGG	-	0.861434	0.0109234
47	AGGAGATGGGAAATGGGAGATGG	+	0.85047	0.0109268
42	TGATGGGGTGATATAACCTGCGG	-	0.915926	0.0110141
24	CTAGCAGAGAAGAGAGGAGAGGG	+	0.929775	0.0115045
23	TGGTATTGAGTACTATAGGAGGG	-	0.929084	0.0113081
90	GGCGCAGTCACACCTCTCAGAGG	+	0.897028	0.0109481
5	TTGTATAGTTATCCCATAGCAGG	-	0.401572	0.0110635
93	CGGGAAGCAGAGCTCGGAGGTGG	+	0.922353	0.0110752
39	ATAGCCTGTTCAGGTTTGATTGG	-	0.382982	0.0110806
11	GGAGCTCATCTAACTGGCTGGGG	-	0.915941	0.0110108
81	CAAGACCAGATTGCCAGCTCTGG	-	0.715418	0.0109325
96	TGCCCCCTGGTGAGATGCCAGGG	+	0.900832	0.0109494
9	TGGTACAGAGGAGATCACTGGGG	-	0.929608	0.0113715
3	GAAGCTTAGAGAGTGAAGAGAGG	-	0.929689	0.0113842
50	CAGCCACACTGACCATTACTGGG	+	0.452831	0.0110287
66	CGCATGCAGAGAAGAGGCTGAGG	+	0.922697	0.0110832
34	GGGTGGCGTTAAGGCTGAGCAGG	-	0.578159	0.0109701
25	CCCAGACTGGAGTACAGTGGCGG	-	0.929756	0.011571
26	GAAGGCCTGGAGAGATGGAGGGG	-	0.929533	0.0116186
19	AGGAAAGGAAAGGAAAGGAAAGG	-	0.928703	0.0112667
39	GCCTCCTTGAGGAATAGGGATGG	+	0.914092	0.0110015
23	GGAAAACCAAAAGCAGCCAGGGG	+	0.923061	0.0110846
12	TGGCTTAAAGGGATCTCCCGGGG	+	0.929009	0.0113038
5	CTCCCGCTGAGTGTGACCCAGGG	+	0.929739	0.0114842
72	AGCCATTGTAGAAGCAGTGGGGG	+	0.922699	0.0110818
54	AGAGACTAAGTCCTATGCCAGGG	+	0.927699	0.0112179
53	ATGAAAGTGAGAGGTGGGGAGGG	-	0.920834	0.0110524
23	TCAGCAGGAGAGGTGAGGAGAGG	-	0.926538	0.0111654
19	TAGACAGACACCTCAAATGTAGG	-	0.769895	0.0109282
21	GCGGTCACAGAGCAAGGGAGGGG	+	0.925872	0.0111459
55	GTAGACATCCTGATAACCCATGG	+	0.929279	0.0113189
75	AGTGAGGAACACAAGGAGGTGGG	-	0.910901	0.0109795
10	CTGGCTGGGCTGCAGCAGAGGGG	+	0.901377	0.0109586
90	GGGATGAGGATGTAGATTTCAGG	+	0.228834	0.011385
98	GACGACAGCGCCATTCACCCCGG	+	0.876109	0.0109301
84	CCAATAGCTCTGTCCTCCAGGGG	-	0.871417	0.0109263
9	GTGCAGGTGTCTGCACACGGCGG	-	0.927031	0.0111833
28	GTGCACAGCCTGGGAAGGGGGGG	-	0.905193	0.0109644
2	AGGCAGGAGATACTGTGGAGGGG	+	0.929718	0.011405
81	GAGGGACGGGAGGGATGGGAGGG	-	0.912275	0.0109916
81	AGGATCAGAGGCCACAGCACAGG	-	0.871231	0.0109331
79	GAGGAGCGGGTGGGGCAGAGGGG	-	0.864755	0.0109236
70	ATGAGATGTTGTGGATACAGTGG	+	0.906677	0.0109641
37	CAGATGTGATACCTGGCCCATGG	-	0.916967	0.0110186
56	GCCTTGGTCTCCCAAAGTGCTGG	+	0.634791	0.0109505
64	GGACATGGAGGTAACCAGGTGGG	-	0.903136	0.0109551
78	TCTATTGAAGGACTACGACAGGG	+	0.925884	0.0111467
85	TGCGGGAGGCAGGAGGACTAGGG	-	0.613217	0.0109526
29	GAAGCTTCTCAGCGAGCAGCAGG	-	0.470498	0.0110176
76	GAAGCAAGGAAGGTAAGGGGGGG	+	0.924612	0.011113
33	TGAATGGGTGAGTGAATGGGCGG	-	0.925792	0.0111431
54	GAAGAGGAAGACTCACACGAGGG	-	0.929279	0.0113288
50	GGAGCTCCCAGTCTGATGGGGGG	+	0.929637	0.0115985
7	TGGGTGGATGGATGAATGGAGGG	-	0.929611	0.0113912
32	TGGCCTGTGAGTGCTGTGCAGGG	-	0.92918	0.011311
39	GTGAGCCTACACAGAGACGGTGG	+	0.924972	0.0122438
78	AAGGAGCTCAGTGCTGAGGTCGG	+	0.922663	0.0110792
90	TATTCCAGAAGGCAAGAACATGG	+	0.509099	0.0109979
15	CACTGCATGTTCTCATTCAGTGG	-	0.815263	0.0109249
14	TGGAGCTCCTCAGAGGAGGGCGG	-	0.864803	0.010926
30	ATAGACTGGGAACTTCAGTGAGG	-	0.929276	0.0113319
43	AACAGTACTAACAGGTTACGTGG	-	0.74108	0.0109288
60	TTCTAGAAGTGACTTTGTTGGGG	-	0.710329	0.0109321
98	GGAGACGGAGATGGCCTGGTGGG	+	0.898177	0.0109451
32	CAGATAGAGAGGCAAAGACAGGG	-	0.925595	0.0111374
75	TCAAATCTTCAAGCTATTGGTGG	-	0.634026	0.0109502
16	AGATAGAGAGAGACACAGGGAGG	-	0.928247	0.0112421
61	GGGGATGACTCGGTGACGGAGGG	+	0.925318	0.0111299
60	ACCTCCACCTGGAGAGTCGGGGG	+	0.925552	0.0111365
67	TGAGTTCCTTGAACACAGGAAGG	-	0.920562	0.0110516
88	AGACAGCTGGCCAAGGATGGGGG	+	0.902699	0.0109551
82	CTGGGACAGGGCTGAATGGGAGG	+	0.912106	0.0109858
93	TGTTAAAGTTGTTAAGAATAAGG	-	0.236071	0.0113551
27	GGTGGGATGATGGAGAGGAAGGG	-	0.925739	0.0111423
47	GAGATGAGGCTGAGAGCCAGGGG	+	0.921387	0.0110614
55	TCAGACCCTGGGAAAGAGGAGGG	-	0.929644	0.0115839
60	TAAAAAGCATTTAATTTTATGGG	-	0.0509466	0.0215099
29	GGAGTGGTTTGATGATCCATTGG	+	0.733252	0.01093
77	AGCCAGGCTGTCCCAAGCTGTGG	+	0.891041	0.0109424
82	TTAGGCCTCCTACTGTAAAAAGG	-	0.319091	0.011151
49	GCAAAGCCTGTGGTAAACCAAGG	-	0.902484	0.0109561
37	AGAAGCAAGAGAAGTAAGAGAGG	-	0.92797	0.0112306
75	CAGGGTGGCAGAGAAGGAGGCGG	+	0.916114	0.0110116
5	AGCAGTCAAGGAGAAAGTGGGGG	-	0.927976	0.0112248
75	GCAGGACAGCCACCTACCACTGG	-	0.869926	0.0109242
22	GGGAGGTCATCATGGCTGCAAGG	-	0.521949	0.0109928
7	GGTAGAGCAGGCATTCACCAAGG	-	0.923536	0.0110973
44	TTGGTGTTTGGAAACAACGGCGG	-	0.928597	0.0112597
69	AAGTAGGAGGTCCTTCAGGTTGG	-	0.849214	0.0109236
56	CTCCTTGAGAAATATGGATGGGG	+	0.913673	0.010995
3	GTGTTGAGGAAGTATGAGGTAGG	+	0.929717	0.0114004
95	ACTAGGATGAAGCCCGTGGGAGG	+	0.916086	0.0110074
47	TGTAGATGGGCTTCCTGCTCAGG	+	0.57683	0.0109707
50	TTGGAAATGGGACCTTTGGGAGG	+	0.914762	0.0109992
97	CTCAGCTGCTTGTAAGGCTGAGG	-	0.886527	0.0109344
3	GGAGGGTGAGGAAGAGGAGTGGG	-	0.916628	0.0110133
2	TCGATCGAATGAGTAAGACGTGG	+	0.929228	0.0113216
63	TGGTGAGCCCTGGAACATGGTGG	+	0.899076	0.0109474
86	TGCAGGACAGGAAAAGCCAGAGG	-	0.891657	0.0109411
22	CGGGGACTGGTATCCAGCTGTGG	-	0.921025	0.0110643
20	ACAGAACAGAGACTGGGATGGGG	-	0.925167	0.0111252
49	TGTGGTCAGAGATCTGGGACCGG	+	0.867069	0.0109299
87	GCCGGCGACTGCCTGGGCCCCGG	-	0.738654	0.0109277
90	GGACAGATAGGAACTCTGTGTGG	+	0.915284	0.0110028
68	AGAATGCCTAAATAGCAGGAAGG	-	0.897769	0.0109453
61	TGGGACCGCGAGCCGCGCGGGGG	+	0.910397	0.0109771
2	TGGGATGCAAATATGATGGTGGG	+	0.928074	0.0112295
83	ATTGGTAGAATCCCTCTGGAGGG	-	0.868134	0.0109265
96	GAAGCAGAGCTTGCAGTGAGCGG	-	0.904129	0.0109566
81	CGTCATGACTGGAGCCAACGGGG	-	0.908801	0.0109727
15	GCCCAGAATGTACTACGGGAAGG	+	0.925202	0.011127
12	TGGTAATAGGATAAACCCCATGG	+	0.913374	0.0109981
48	GAGGTGCTCAGGGATGCCTGGGG	-	0.904047	0.0109576
75	CAGAGGACAGGACCCGGGGTGGG	+	0.918141	0.0110312
79	CTGGCGGCGTGAAGTGAGTGGGG	+	0.920983	0.0110559
82	CGGTACAGTAAAACTGTGAATGG	-	0.737026	0.0109301
37	GTCGAGACGAGATTTCTCAAAGG	-	0.784792	0.010931
52	GAGGAATTCAAGAAACAGTGAGG	-	0.927965	0.0112304
84	TGCCCCACTCCCACAGCACAGGG	-	0.807269	0.010924
53	GGGAGACAGGAAGATGCTCAGGG	+	0.876053	0.0109309
39	AGAGTCCTCGGTACTATCGGCGG	-	0.928434	0.0112511
81	GAAAAAAAAGAAGCGTAAAGAGG	-	0.47444	0.0110171
0	AGCTTTCTGAGAGGGAACCGGGG	-	0.929804	0.0114839
70	GGACAGCTCCTTGTTGGGTGTGG	+	0.883429	0.0109316
63	GTGAGGGCCAGGGAAGAGGACGG	-	0.926539	0.0111658
50	CCAGGCTAATGCAATGAGAGTGG	-	0.915058	0.011003
18	GGGGCCCTGGGAAGCCCATGGGG	+	0.855348	0.0109258
71	AGGGTAGATTGGAGACCAGACGG	-	0.850633	0.0109257
22	AGCTGTTTGAGGAGAAAATGGGG	-	0.828637	0.0109243
42	GGACTGGGTAGGAAGAGCAGTGG	-	0.928802	0.0112727
23	AATGCATCTAAGGTGCAGGAAGG	-	0.696023	0.0109355
46	TTGTGTGCCTGTGTGTGACGGGG	+	0.905338	0.010966
89	TGGAAGTGGGTAATGGGCAGAGG	+	0.905714	0.0109618
25	AGAACTTGGCTTCTGGACTGTGG	+	0.810183	0.0109234
75	ATAGGCTCAGCCTCACCCTGGGG	+	0.922151	0.0110722
83	GGAGCCGGCCGGCGGAGGCAGGG	-	0.867346	0.0109246
75	TCAGGGGAGAATCTCAGCAGGGG	-	0.915966	0.0110075
33	ATGGGACCTAGGAGGTCCTGTGG	+	0.904414	0.0109568
83	GAGGGAGCGGAATCATCCCCTGG	+	0.90957	0.0109748
6	CAGTCTGGACTCACAAGTGATGG	-	0.857182	0.0109251
36	GTGAGCAACATAGTAAATGGAGG	+	0.929325	0.0113315
13	AGGTACAACTGAGCCTGCGGGGG	+	0.925505	0.0111391
14	GGGACTGACAGAGCATGTGGGGG	-	0.928923	0.0112847
76	AGAGATCCTGGATACCAAGACGG	-	0.902667	0.0109562
70	AGAGAGACTCCTGGACACCCTGG	-	0.922864	0.0110814
94	AACCCACAGATACATATGGAGGG	-	0.929447	0.0113566
19	AAGAAAGGAGAGAGAGAGAGAGG	+	0.928725	0.0112755
76	GTGTAGGAAGGACAGCTCTGAGG	-	0.898896	0.010947
2	CCATGGAGTCAGAGAGAAAGGGG	-	0.871309	0.0109284
81	CCTAGGTTAAGTTTTCCCCGGGG	-	0.895873	0.0109442
22	GAATCGGTCAGGAATCCCTGAGG	-	0.927093	0.0111875
6	GTAGTCCTGAACACCTAGAGGGG	-	0.928374	0.0112531
45	CATGGTGTAGCACATGGTGGGGG	-	0.856045	0.0109229
6	GTCTCTGTCTGTATCAGCCCTGG	+	0.866674	0.010923
1	GATTCCTCAAGCCTTCACGGAGG	+	0.929728	0.0114284
12	AGGGAGAGTGGACCTGCCAGGGG	-	0.923025	0.0110834
52	CCCTCAGTGTCTGGGGCCCCAGG	+	0.615138	0.0109575
73	AAGTCTTTCTGCAGATATCGTGG	+	0.714702	0.010931
48	GGGAGGAGATGAGATGGGGATGG	-	0.910704	0.0109812
39	GTCTCAGGGAGTGCACAGAGGGG	+	0.929803	0.0114784
76	CGGCGCAGACCACCTGGAAGGGG	-	0.875383	0.0109272
55	TGGGAGCTGCGAGCAGAGGGAGG	+	0.920853	0.0110534
91	ACCTCGTGATCTGCCCGTCTAGG	+	0.427482	0.0110438
24	GAAGATGCAGACTGTAAAGAAGG	+	0.735479	0.0109291
58	TGGCTGGACAGAAAGAGCCCGGG	+	0.893573	0.0109382
36	GCTGGTTCCAGTGCAGGAGATGG	-	0.635394	0.0109499
1	GGAGCCAGAGAATCACTCAGGGG	-	0.92441	0.0111101
47	CCGCGGAGAGGACAAGGAGGAGG	-	0.892683	0.0109369
77	TGTGGGAAGAAGAATAACTGGGG	-	0.929323	0.0113328
4	TGGCAAAAGATATTATAGGAGGG	-	0.884819	0.0109327
62	GAGTCTGTGTGGACATGTGGAGG	-	0.923473	0.0110926
62	GGAAAGATGAGCCCAGGAGAGGG	-	0.910457	0.0109793
36	TGCAGTTTGAAAACCCACGAGGG	-	0.891691	0.0109407
86	ATGGACAATGGGCCAACCAGTGG	+	0.891485	0.0109364
0	TAGTGGCTCAGGAGATACTGGGG	-	0.92983	0.0115137
67	TGCAGCCTGTTCCCGGGATGGGG	+	0.884382	0.0109294
36	CAGGGCGCTAGGGAAGGGAGGGG	+	0.91797	0.011027
41	GCCAGGCCTGAGGGTCACCCTGG	-	0.860563	0.0109257
89	GGGCTCCCACAGTGCAGCGGTGG	-	0.912321	0.0109852
51	CAGCTCCCTGGGAGAAGCACTGG	+	0.912709	0.0109906
27	CACGGACCAGCACTCCACTGTGG	+	0.900148	0.0109501
67	CTTGTCCTGAAAGCTATGTTGGG	+	0.468535	0.0110179
2	AGTTGAGTAGTTGGTGTGAGTGG	-	0.900805	0.0109551
80	CCCGCAGATGGTGAGCGTCGGGG	-	0.871561	0.0109268
60	ACCAACTGACGTGACTGCCGAGG	+	0.852634	0.0109263
53	CTCCACTTCCGAAGGAGCCAGGG	-	0.769089	0.0109248
94	TTAGGGTGGCGGTGTTCCCTGGG	-	0.620196	0.0109576
93	AGTGTTTTCTCTATGAGACCTGG	-	0.78224	0.0109271
76	GAAGAAATTTGGTAATCCTGGGG	-	0.905022	0.0109581
1	GGGGAGAGAGAGAGAGGGAGAGG	+	0.929819	0.0114314
71	CTATGGGAACATAATAGGGAGGG	-	0.901647	0.0109555
10	TGCAGTGAGCGAGGAGAGTGAGG	-	0.89287	0.0109403
54	CGATGCCCAACAGTGGTTATGGG	+	0.249547	0.0113039
92	CAGGAGAATGGCGTGAACCCAGG	+	0.898769	0.0109543
85	AGAAGCTTCTGAAACCTGGGAGG	-	0.894491	0.0109398
93	TGTAGTCCCAGCTACTTGGGAGG	-	0.899185	0.0109478
28	GGCCCTGATGTTGCTGACGGGGG	-	0.89275	0.0109395
96	GCGGCGAGGGAGAGAGAGGTGGG	+	0.921326	0.0110581
10	GAGTGAGAGAGCCTACTGGGGGG	-	0.928617	0.0117974
36	CCCTGCAGGAGGTCAGAGGAGGG	-	0.888475	0.0109361
55	TCTGGATACCCTCACGGGTAAGG	-	0.561613	0.0109759
0	TGCGTGTCACCCTTGGGCAGAGG	+	0.621158	0.0109524
35	GTGTGAGATGCTGCTGAGTGGGG	-	0.917147	0.0110181
4	TGGGAATCTGAGGCAGAGGAGGG	-	0.92956	0.0113652
73	GGGATGACTAGGTGAGCTGGGGG	-	0.909124	0.0109721
33	ATAGCCCTGAAGACATCAAGGGG	+	0.928681	0.0112728
74	CTCAGAGAGAGCATGATGGAGGG	+	0.92618	0.0111556
39	CTCAAACTGGAGGTTGGAGATGG	-	0.738348	0.0109316
95	TGAGGACGGCAGATCACCTGAGG	-	0.917733	0.011022
21	GCCTGTTCGTGACATGAGCTTGG	+	0.592457	0.010966
98	CAGTTTCACTCTTGTTGACCAGG	+	0.373739	0.0110868
16	ACTGGTACCAGCAGAAGCCAGGG	+	0.859975	0.0109273
61	TCCAGCTGGAACATCTGCTCTGG	+	0.765122	0.0109282
29	TCTTCAGGCCATGGTGATCGGGG	-	0.732971	0.0109278
91	GATAGACGTGACAGCTGCAATGG	-	0.617764	0.0109533
76	GTGTCCTGGGGCCTCAGCAGGGG	+	0.897317	0.010945
9	CCAGCAGGCAAACTACAGCAGGG	+	0.929726	0.011395
81	GGGTGGCTTGGGCAACAGCGAGG	+	0.915561	0.0110053
97	TGGCAGCTGGCAGTCATTGGTGG	+	0.910734	0.0109794
52	TGGGAAGAGGTGGCAGGAAGGGG	-	0.881791	0.0109308
85	CTGCACTGCGTAAGCAGGCCTGG	+	0.52089	0.0109913
35	GGGAAGCCTGGGCCTGGGGAGGG	+	0.917139	0.0110156
92	AGAGATTAGCTGCTAGGTCAGGG	-	0.852885	0.0109229
11	ACATGGCTGAAAAGAGTCAGGGG	-	0.919552	0.0110388
39	ATCACAGCAAGATACAAGAGAGG	-	0.925373	0.0111293
86	GGGAAAAGGAACAGATGGGTAGG	-	0.927419	0.011203
15	TGTGGTTCGCGCTCCTCGGAAGG	+	0.745794	0.0109276
71	GTAAAGGCCGTTAGTGTCGGGGG	-	0.887631	0.0109372
69	AGTGCTGTAAGAGTGCACCAGGG	+	0.926115	0.0111525
84	GGCCTGTGTGGACCCAAGTGGGG	-	0.9142	0.0109974
80	AAGGCAGAAGAAACATACGGAGG	-	0.928348	0.011258
16	GACGTGACAGCTGCAATGGAAGG	-	0.893891	0.0109414
99	CTGCTGAAGGCGCAAGGGGAGGG	-	0.888945	0.0109399
46	GGGAGGGAGAATGGTGGGAGAGG	+	0.900575	0.0109563
14	CGTGTCACTAAAGTGACAGGCGG	-	0.866736	0.0109275
45	GCGCTGGCGGTTGCAGCCCCGGG	+	0.874441	0.010927
5	AGGATGCCCTGCATCCAGGAGGG	-	0.893979	0.0109407
60	TCATTGGAGTGATGATGGTGGGG	+	0.919685	0.0110442
10	AGGGACCACCAGGCTGCCTAAGG	-	0.756458	0.0109286
58	TTCCTGGTGGACTGAATGTGGGG	+	0.919463	0.0110408
75	TTCCCTAATGCAGTCTCCAATGG	-	0.655665	0.0109425
9	GTCTGTGGCTTTGGGACAGAGGG	+	0.740669	0.01093
24	GGTAACCTCAGAGAATCCAGGGG	-	0.928814	0.0112775
93	AGAGAGAAGAGGCCAGGCAGGGG	-	0.921685	0.0110657
71	AGCTGTGTCTACCCTAGTGGTGG	+	0.926743	0.0111724
72	ACAGCTGGTGGTCTCTCTGGGGG	-	0.920318	0.0110477
88	GTGGCTAAGTGTAGCTTCCCAGG	+	0.762678	0.0109262
2	GGGTACTTGAGATTAGGGAGTGG	-	0.925884	0.0111434
34	AGGGCTCCGAGTGGGAGGGAGGG	-	0.923376	0.0110904
50	GTCACAGGGATACCAGCCTGGGG	+	0.927325	0.0111931
25	GTGAGTCTCTGGGAGATGGAGGG	+	0.929317	0.0116676
28	CCAGATGCATAGAAACCCCAGGG	+	0.92297	0.0110811
96	CCAGTGCCTCAAGGAAAAAATGG	-	0.227236	0.011393
71	TTGAAGTGGCAGATCCAGTGTGG	+	0.908743	0.0109727
28	TGGGTTGGTGGTATGAATGGGGG	+	0.929732	0.0114028
60	AGAGGGAATGGGATTGCCCAAGG	-	0.865201	0.0109258
76	GTGGGCTCGACTGGAAGAACTGG	-	0.748766	0.0109288
41	GGAAGGTGCTAGAACTTGTGGGG	-	0.888414	0.0109375
72	CAGGTAGGTACAGTTAAAAGAGG	-	0.837569	0.0109234
68	ATGGCACTGAGAGTTGTGCTGGG	-	0.90239	0.0109556
83	AAAATAATAAGCGACCCTCAGGG	+	0.246141	0.011318
56	AACACTTAGGGTGGCCAAGGTGG	-	0.731021	0.0109277
85	TTGCTCTGTAGACTGGGAAGGGG	+	0.908478	0.0109731
93	TTGGCTTGGGGTGAGCCAGGTGG	-	0.872293	0.010925
55	GTCAGCCTCCGAGAAGCACCCGG	+	0.866637	0.0109256
68	TGGTAGAGGGATACTTCCGGGGG	+	0.928926	0.0112813
57	TGTAGTCCCAGCTACTCGGGAGG	-	0.881127	0.0109322
24	TGGCAAGTAACAGCAGACAGTGG	+	0.928803	0.0112752
41	GAGACATGGAGGCTCTGGGGAGG	-	0.885445	0.0109349
36	GACGTGGATGAGGGACAACGTGG	+	0.893086	0.0109417
91	GGGCCCTTCCTGTGGTGGGCAGG	+	0.635319	0.0109505
87	TGGGGGAGAGAGGAACAGAGAGG	-	0.922795	0.0110826
43	CGAGGAGACCCTCACACTGGCGG	-	0.883035	0.0109329
48	ATGGGGAAGGAGGTTGGGGAGGG	+	0.91037	0.0109796
68	GGGCAAAAAGTCTGAAGGAGAGG	-	0.90269	0.0109568
25	CAGGAGAACAGCTTGAACCCGGG	+	0.926972	0.0111835
7	TAGCCAACCAGATTAAAGGAGGG	+	0.925666	0.0111432
7	CAGGACCGGAAGCCTGTTGGGGG	+	0.928586	0.0112696
40	GTCCTGGAGGACACAGAGGTGGG	-	0.92965	0.0113879
31	AGGACTGGCCCTGGTCTGGGGGG	-	0.926814	0.0111747
74	TTCACACGGAGGGTCGCCCACGG	+	0.886921	0.0109362
29	TGGATGGATGGATGCATGGATGG	+	0.915259	0.0110054
36	ACTGGCCAGTAAGAGAACCAGGG	+	0.926485	0.0111658
11	CAGCTCTGGGTTGACTGTGGAGG	-	0.901516	0.0109532
63	CTGACACATCAGACACGGCGCGG	-	0.921543	0.0110628
96	CTGGGTGCTGACCCATTGTGGGG	-	0.899069	0.0109483
60	ACTGGGAAGAGTAGTGGCGGGGG	+	0.92044	0.0110493
32	TCAGCTATCAAAGAGGAGAGTGG	+	0.918358	0.0110281
66	AGTGACGCTGTGGAGAGGGTGGG	+	0.923809	0.0110978
80	CAGAATGAGGAGCAGATGGAAGG	-	0.916951	0.0110157
2	TGGCATCTACAGTGAAGGGAGGG	+	0.929785	0.0115066
19	TTCACCTGATACTCTCCCACTGG	-	0.838853	0.0109242
97	CTTTCTCTAGGAGCTAAGGATGG	+	0.512921	0.0109972
15	GAGGGACTGAAACCAGGATGTGG	+	0.928184	0.0112325
