# Supplementary material for: Uncertainty-aware and interpretable evaluation of Cas9–gRNA and Cas12a–gRNA specificity for fully matched and partially mismatched targets with Deep Kernel Learning
Source: Nucleic Acids Res. 2021 Nov 17;50(2):e11. doi: 10.1093/nar/gkab1065 (PMC8789050; doi:10.1093/nar/gkab1065)
Supplement: gkab1065_Supplemental_Files [file gkab1065_supplemental_files.zip › SupplementaryTable6.xlsx]

## Sheet: Proportions of differen OT type
	total	low efficiency	low variance	low efficiency and variance	high efficiency, low variance	low efficiency, high variance	high efficiency and variance	high efficiency or variance
0	45672	0.925994	0.961092	0.887086	0.074006	0.0389079	0	0.112914
1	115	0.930435	0.695652	0.626087	0.0695652	0.304348	0	0.373913
2	88	0.863636	0.647727	0.511364	0.136364	0.352273	0	0.488636
3	26	1	0.384615	0.384615	0	0.615385	0	0.615385
4	88	0.897727	0.636364	0.534091	0.102273	0.363636	0	0.465909
5	79	0.974684	0.683544	0.658228	0.0253165	0.316456	0	0.341772
6	122	0.97541	0.557377	0.532787	0.0245902	0.442623	0	0.467213
7	256	0.742188	0.785156	0.527344	0.257812	0.214844	0	0.472656
8	98	0.918367	0.428571	0.346939	0.0816327	0.571429	0	0.653061
9	274	0.649635	0.90146	0.551095	0.350365	0.0985401	0	0.448905
10	78	0.871795	0.75641	0.628205	0.128205	0.24359	0	0.371795
11	229	0.716157	0.855895	0.585153	0.270742	0.131004	0.0131004	0.414847
12	173	0.751445	0.647399	0.398844	0.248555	0.352601	0	0.601156
13	253	0.592885	0.758893	0.351779	0.407115	0.241107	0	0.648221
14	62	0.903226	0.66129	0.564516	0.0967742	0.33871	0	0.435484
15	25136	0.974737	0.976926	0.951663	0.0252626	0.0230745	0	0.048337
16	313	0.881789	0.952077	0.833866	0.118211	0.0479233	0	0.166134
17	100	0.82	0.91	0.73	0.18	0.09	0	0.27
18	152	0.842105	0.717105	0.559211	0.157895	0.282895	0	0.440789
19	103	0.941748	0.660194	0.601942	0.0582524	0.339806	0	0.398058
20	273	0.89011	0.567766	0.457875	0.10989	0.432234	0	0.542125
21	814	0.826781	0.700246	0.527027	0.173219	0.299754	0	0.472973
22	48	1	0.208333	0.208333	0	0.791667	0	0.791667
23	168	0.714286	0.821429	0.535714	0.285714	0.178571	0	0.464286
24	44213	0.998485	0.833533	0.832018	0.00151539	0.166467	0	0.167982
25	42	0.785714	0.785714	0.571429	0.214286	0.214286	0	0.428571
26	289	0.878893	0.681661	0.560554	0.121107	0.318339	0	0.439446
27	48	0.916667	0.395833	0.3125	0.0833333	0.604167	0	0.6875
28	206	0.902913	0.480583	0.383495	0.0970874	0.519417	0	0.616505
29	70	0.942857	0.685714	0.628571	0.0571429	0.314286	0	0.371429
30	291	0.728522	0.587629	0.316151	0.271478	0.412371	0	0.683849
31	102	0.813725	0.745098	0.558824	0.186275	0.254902	0	0.441176
32	177	0.80791	0.717514	0.525424	0.19209	0.282486	0	0.474576
33	221	0.420814	0.918552	0.339367	0.579186	0.081448	0	0.660633
34	176	0.869318	0.676136	0.545455	0.130682	0.323864	0	0.454545
35	39	1	0.461538	0.461538	0	0.538462	0	0.538462
36	133	0.879699	0.819549	0.699248	0.120301	0.180451	0	0.300752
37	115	0.965217	0.469565	0.434783	0.0347826	0.530435	0	0.565217
38	22482	0.239925	0.996442	0.236545	0.759897	0.00338048	0.00017792	0.763455
39	52	0.903846	0.634615	0.538462	0.0961538	0.365385	0	0.461538
40	106	0.735849	0.820755	0.556604	0.264151	0.179245	0	0.443396
41	2130	0.444131	0.942723	0.386854	0.555869	0.057277	0	0.613146
42	268	0.761194	0.791045	0.552239	0.238806	0.208955	0	0.447761
43	168	0.440476	0.928571	0.375	0.553571	0.0654762	0.00595238	0.625
44	1684	0.986342	0.0807601	0.0671021	0.013658	0.91924	0	0.932898
45	771	0.677043	0.861219	0.538262	0.322957	0.138781	0	0.461738
46	120	0.916667	0.583333	0.5	0.0833333	0.416667	0	0.5
47	62	0.967742	0.483871	0.451613	0.0322581	0.516129	0	0.548387
48	147	0.945578	0.693878	0.639456	0.0544218	0.306122	0	0.360544
49	157	0.866242	0.700637	0.566879	0.133758	0.299363	0	0.433121
50	252	0.301587	0.980159	0.281746	0.698413	0.0198413	0	0.718254
51	111	0.882883	0.288288	0.171171	0.117117	0.711712	0	0.828829
52	149	0.738255	0.838926	0.577181	0.261745	0.161074	0	0.422819
53	66	0.939394	0.560606	0.5	0.0606061	0.439394	0	0.5
54	219	0.913242	0.675799	0.589041	0.086758	0.324201	0	0.410959
55	23287	0.459741	0.961524	0.421265	0.540259	0.0384764	0	0.578735
56	119	0.857143	0.714286	0.571429	0.142857	0.285714	0	0.428571
57	98	0.897959	0.581633	0.479592	0.102041	0.418367	0	0.520408
58	85	0.847059	0.658824	0.505882	0.152941	0.341176	0	0.494118
59	166	0.915663	0.710843	0.626506	0.0843373	0.289157	0	0.373494
60	110	0.954545	0.354545	0.309091	0.0454545	0.645455	0	0.690909
61	147	0.761905	0.734694	0.496599	0.238095	0.265306	0	0.503401
62	174	0.867816	0.718391	0.586207	0.132184	0.281609	0	0.413793
63	166	0.86747	0.704819	0.572289	0.13253	0.295181	0	0.427711
64	90	0.8	0.822222	0.622222	0.2	0.177778	0	0.377778
65	11	1	0.727273	0.727273	0	0.272727	0	0.272727
66	33	0.909091	0.515152	0.424242	0.0909091	0.484848	0	0.575758
67	181	0.762431	0.740331	0.502762	0.237569	0.259669	0	0.497238
68	10	1	0.5	0.5	0	0.5	0	0.5
69	110	0.881818	0.627273	0.509091	0.118182	0.372727	0	0.490909
70	125	0.84	0.728	0.568	0.16	0.272	0	0.432
71	54	0.925926	0.5	0.425926	0.0740741	0.5	0	0.574074
72	16	1	0.4375	0.4375	0	0.5625	0	0.5625
73	145	0.834483	0.77931	0.613793	0.165517	0.22069	0	0.386207
74	122	0.893443	0.663934	0.557377	0.106557	0.336066	0	0.442623
75	141	0.921986	0.609929	0.531915	0.0780142	0.390071	0	0.468085
76	139	0.460432	0.719424	0.179856	0.539568	0.280576	0	0.820144
77	96	0.947917	0.4375	0.385417	0.0520833	0.5625	0	0.614583
78	113	0.884956	0.504425	0.389381	0.115044	0.495575	0	0.610619
79	141	0.943262	0.361702	0.304965	0.0567376	0.638298	0	0.695035
80	115	0.869565	0.756522	0.626087	0.130435	0.243478	0	0.373913
81	62	0.854839	0.66129	0.516129	0.145161	0.33871	0	0.483871
82	176	0.784091	0.772727	0.556818	0.215909	0.227273	0	0.443182
83	114	0.842105	0.640351	0.482456	0.157895	0.359649	0	0.517544
84	171	0.906433	0.701754	0.608187	0.0935673	0.298246	0	0.391813
85	124	0.774194	0.862903	0.637097	0.225806	0.137097	0	0.362903
86	96	0.864583	0.552083	0.416667	0.135417	0.447917	0	0.583333
87	121	0.909091	0.636364	0.545455	0.0909091	0.363636	0	0.454545
88	179	0.832402	0.815642	0.648045	0.167598	0.184358	0	0.351955
89	85	0.964706	0.623529	0.588235	0.0352941	0.376471	0	0.411765
90	1866	0.447481	0.900857	0.348339	0.552519	0.0991426	0	0.651661
91	175	0.611429	0.777143	0.388571	0.388571	0.222857	0	0.611429
92	128	0.960938	0.53125	0.492188	0.0390625	0.46875	0	0.507812
93	981	0.995923	0.88685	0.882773	0.00407747	0.11315	0	0.117227
94	41	0.97561	0.463415	0.439024	0.0243902	0.536585	0	0.560976
95	85	0.905882	0.752941	0.658824	0.0941176	0.247059	0	0.341176
96	76	0.868421	0.684211	0.552632	0.131579	0.315789	0	0.447368
97	190	0.963158	0.521053	0.484211	0.0368421	0.478947	0	0.515789
98	532	0.605263	0.93797	0.543233	0.394737	0.0620301	0	0.456767
99	225	0.884444	0.644444	0.528889	0.115556	0.355556	0	0.471111
100	57	0.947368	0.578947	0.526316	0.0526316	0.421053	0	0.473684
101	86	0.732558	0.77907	0.511628	0.267442	0.22093	0	0.488372
102	279	0.946237	0.551971	0.498208	0.0537634	0.448029	0	0.501792
103	145	0.882759	0.510345	0.393103	0.117241	0.489655	0	0.606897
104	108	0.944444	0.62963	0.574074	0.0555556	0.37037	0	0.425926
105	149	0.899329	0.489933	0.389262	0.100671	0.510067	0	0.610738
106	467	0.588865	0.901499	0.490364	0.411135	0.0985011	0	0.509636
107	194	0.865979	0.731959	0.597938	0.134021	0.268041	0	0.402062
108	120	0.941667	0.391667	0.333333	0.0583333	0.608333	0	0.666667
109	101	0.732673	0.772277	0.50495	0.267327	0.227723	0	0.49505
110	182	0.796703	0.714286	0.510989	0.203297	0.285714	0	0.489011
111	46	0.978261	0.5	0.478261	0.0217391	0.5	0	0.521739
112	92	0.891304	0.684783	0.576087	0.108696	0.315217	0	0.423913
113	45	0.977778	0.266667	0.244444	0.0222222	0.733333	0	0.755556
114	168	0.839286	0.696429	0.535714	0.160714	0.303571	0	0.464286
115	178	0.842697	0.747191	0.589888	0.157303	0.252809	0	0.410112
116	166	0.927711	0.596386	0.524096	0.0722892	0.403614	0	0.475904
117	96	0.9375	0.75	0.6875	0.0625	0.25	0	0.3125
118	126	0.746032	0.793651	0.539683	0.253968	0.206349	0	0.460317
119	40	0.95	0.625	0.575	0.05	0.375	0	0.425
120	145	0.986207	0.234483	0.22069	0.0137931	0.765517	0	0.77931
121	703	0.71266	0.829303	0.544808	0.284495	0.167852	0.00284495	0.455192
122	62	0.951613	0.580645	0.532258	0.0483871	0.419355	0	0.467742
123	41	1	0.609756	0.609756	0	0.390244	0	0.390244
124	138	0.992754	0.536232	0.528986	0.00724638	0.463768	0	0.471014
125	157	0.796178	0.687898	0.484076	0.203822	0.312102	0	0.515924
126	360	0.8	0.833333	0.633333	0.2	0.166667	0	0.366667
127	100	0.77	0.53	0.3	0.23	0.47	0	0.7
128	50	0.94	0.66	0.6	0.06	0.34	0	0.4
129	53	0.754717	0.735849	0.490566	0.245283	0.264151	0	0.509434
130	39	1	0.487179	0.487179	0	0.512821	0	0.512821
131	9067	0.202162	0.995258	0.197419	0.797838	0.00474247	0	0.802581
132	95	0.863158	0.694737	0.557895	0.136842	0.305263	0	0.442105
133	155	0.729032	0.832258	0.56129	0.270968	0.167742	0	0.43871
134	102	0.852941	0.656863	0.509804	0.147059	0.343137	0	0.490196
135	246	0.930894	0.800813	0.731707	0.0691057	0.199187	0	0.268293
136	59	1	0.322034	0.322034	0	0.677966	0	0.677966
137	66	0.893939	0.545455	0.439394	0.106061	0.454545	0	0.560606
138	42	0.809524	0.666667	0.47619	0.190476	0.333333	0	0.52381
139	21	0.619048	0.904762	0.52381	0.380952	0.0952381	0	0.47619
140	77	0.974026	0.428571	0.402597	0.025974	0.571429	0	0.597403
141	219	0.694064	0.890411	0.584475	0.305936	0.109589	0	0.415525
142	2139	0.177186	0.992987	0.170173	0.822814	0.00701262	0	0.829827
143	120	0.591667	0.691667	0.283333	0.408333	0.308333	0	0.716667
144	116	0.931034	0.793103	0.724138	0.0689655	0.206897	0	0.275862
145	226	0.725664	0.845133	0.570796	0.274336	0.154867	0	0.429204
146	73	0.849315	0.69863	0.547945	0.150685	0.30137	0	0.452055
147	87	0.977011	0.528736	0.505747	0.0229885	0.471264	0	0.494253
148	98	0.887755	0.520408	0.408163	0.112245	0.479592	0	0.591837
149	35	1	0.2	0.2	0	0.8	0	0.8
150	251	0.788845	0.828685	0.61753	0.211155	0.171315	0	0.38247
151	250	0.74	0.76	0.5	0.26	0.24	0	0.5
152	194	0.958763	0.551546	0.510309	0.0412371	0.448454	0	0.489691
153	116	0.913793	0.646552	0.560345	0.0862069	0.353448	0	0.439655
154	46	0.978261	0.608696	0.586957	0.0217391	0.391304	0	0.413043
155	200	0.86	0.585	0.445	0.14	0.415	0	0.555
156	51	0.960784	0.568627	0.529412	0.0392157	0.431373	0	0.470588
157	114	0.95614	0.640351	0.596491	0.0438596	0.359649	0	0.403509
158	706	0.994334	0.131728	0.126062	0.00566572	0.868272	0	0.873938
159	348	0.896552	0.62069	0.517241	0.103448	0.37931	0	0.482759
160	145	0.944828	0.448276	0.393103	0.0551724	0.551724	0	0.606897
161	7283	0.918028	0.778937	0.696966	0.0819717	0.221063	0	0.303034
162	25630	0.801873	0.990792	0.792665	0.198127	0.00920796	0	0.207335
163	159	0.823899	0.849057	0.672956	0.176101	0.150943	0	0.327044
164	108	0.972222	0.824074	0.796296	0.0277778	0.175926	0	0.203704
165	199	0.984925	0.547739	0.532663	0.0150754	0.452261	0	0.467337
166	95	0.831579	0.610526	0.442105	0.168421	0.389474	0	0.557895
167	56	0.982143	0.571429	0.553571	0.0178571	0.428571	0	0.446429
168	78	0.897436	0.692308	0.589744	0.102564	0.307692	0	0.410256
169	97	0.865979	0.525773	0.391753	0.134021	0.474227	0	0.608247
170	277	0.805054	0.729242	0.534296	0.194946	0.270758	0	0.465704
171	305	0.563934	0.872131	0.436066	0.436066	0.127869	0	0.563934
172	368	0.747283	0.774457	0.521739	0.252717	0.225543	0	0.478261
173	97	0.927835	0.731959	0.659794	0.0721649	0.268041	0	0.340206
174	637	0.808477	0.642072	0.452119	0.189953	0.356358	0.00156986	0.547881
175	159	0.886792	0.628931	0.515723	0.113208	0.371069	0	0.484277
176	426	0.798122	0.793427	0.591549	0.201878	0.206573	0	0.408451
177	1362	0.764317	0.839207	0.605727	0.23348	0.15859	0.00220264	0.394273
178	92	0.934783	0.75	0.684783	0.0652174	0.25	0	0.315217
179	1492	0.632038	0.910188	0.542225	0.367962	0.0898123	0	0.457775
180	39	0.974359	0.358974	0.333333	0.025641	0.641026	0	0.666667
181	514	0.486381	0.904669	0.391051	0.513619	0.0953307	0	0.608949
182	47	1	0.191489	0.191489	0	0.808511	0	0.808511
183	171	0.94152	0.649123	0.590643	0.0584795	0.350877	0	0.409357
184	166	0.837349	0.740964	0.578313	0.162651	0.259036	0	0.421687
185	212	0.830189	0.783019	0.613208	0.169811	0.216981	0	0.386792
186	165	0.987879	0.775758	0.763636	0.0121212	0.224242	0	0.236364
187	93	0.795699	0.849462	0.645161	0.204301	0.150538	0	0.354839
188	65	0.876923	0.676923	0.553846	0.123077	0.323077	0	0.446154
189	154	0.993506	0.292208	0.285714	0.00649351	0.707792	0	0.714286
190	1177	0.8887	0.782498	0.671198	0.1113	0.217502	0	0.328802
191	58	0.948276	0.396552	0.344828	0.0517241	0.603448	0	0.655172
192	253	0.881423	0.561265	0.442688	0.118577	0.438735	0	0.557312
193	290	0.634483	0.786207	0.424138	0.362069	0.210345	0.00344828	0.575862
194	139	0.964029	0.546763	0.510791	0.0359712	0.453237	0	0.489209
195	90	0.933333	0.466667	0.4	0.0666667	0.533333	0	0.6
196	175	0.777143	0.771429	0.548571	0.222857	0.228571	0	0.451429
197	109	0.944954	0.541284	0.486239	0.0550459	0.458716	0	0.513761
198	171	0.912281	0.614035	0.526316	0.0877193	0.385965	0	0.473684
199	51	0.901961	0.470588	0.372549	0.0980392	0.529412	0	0.627451
200	123	0.934959	0.731707	0.666667	0.0650407	0.268293	0	0.333333
201	353	0.78187	0.793201	0.575071	0.21813	0.206799	0	0.424929
202	90	0.9	0.644444	0.544444	0.1	0.355556	0	0.455556
203	251	1	0.179283	0.179283	0	0.820717	0	0.820717
204	477	0.631027	0.895178	0.526205	0.368973	0.104822	0	0.473795
205	93	0.946237	0.569892	0.516129	0.0537634	0.430108	0	0.483871
206	76	0.960526	0.684211	0.644737	0.0394737	0.315789	0	0.355263
207	265	0.996226	0.343396	0.339623	0.00377358	0.656604	0	0.660377
208	47	0.93617	0.702128	0.638298	0.0638298	0.297872	0	0.361702
209	144	0.958333	0.638889	0.597222	0.0416667	0.361111	0	0.402778
210	93	0.860215	0.741935	0.602151	0.139785	0.258065	0	0.397849
211	24	1	0.25	0.25	0	0.75	0	0.75
212	162	0.938272	0.67284	0.611111	0.0617284	0.32716	0	0.388889
213	48	0.875	0.541667	0.416667	0.125	0.458333	0	0.583333
214	63	0.968254	0.539683	0.507937	0.031746	0.460317	0	0.492063
215	33	0.939394	0.454545	0.393939	0.0606061	0.545455	0	0.606061
216	1053	0.888889	0.884141	0.773029	0.111111	0.115859	0	0.226971
217	317	0.936909	0.460568	0.397476	0.0630915	0.539432	0	0.602524
218	31	0.677419	1	0.677419	0.322581	0	0	0.322581
219	109	0.779817	0.834862	0.614679	0.220183	0.165138	0	0.385321
220	123	0.658537	0.902439	0.560976	0.341463	0.097561	0	0.439024
221	304	0.552632	0.947368	0.5	0.447368	0.0526316	0	0.5
222	180	0.738889	0.822222	0.561111	0.261111	0.177778	0	0.438889
223	212	0.924528	0.754717	0.679245	0.0754717	0.245283	0	0.320755
224	186	0.844086	0.801075	0.645161	0.155914	0.198925	0	0.354839
225	147	0.877551	0.673469	0.55102	0.122449	0.326531	0	0.44898
226	127	0.795276	0.685039	0.480315	0.204724	0.314961	0	0.519685
227	83	0.951807	0.445783	0.39759	0.0481928	0.554217	0	0.60241
228	50	0.8	0.82	0.62	0.2	0.18	0	0.38
229	88	0.931818	0.579545	0.511364	0.0681818	0.420455	0	0.488636
230	326	0.815951	0.760736	0.576687	0.184049	0.239264	0	0.423313
231	228	0.960526	0.649123	0.609649	0.0394737	0.350877	0	0.390351
232	67	0.910448	0.626866	0.537313	0.0895522	0.373134	0	0.462687
233	27	0.925926	0.481481	0.407407	0.0740741	0.518519	0	0.592593
234	134	0.768657	0.835821	0.604478	0.231343	0.164179	0	0.395522
235	57	1	0.403509	0.403509	0	0.596491	0	0.596491
236	39	0.974359	0.692308	0.666667	0.025641	0.307692	0	0.333333
237	314	0.926752	0.592357	0.519108	0.0732484	0.407643	0	0.480892
238	246	0.804878	0.821138	0.626016	0.195122	0.178862	0	0.373984
239	96	0.885417	0.614583	0.5	0.114583	0.385417	0	0.5
240	57	0.859649	0.789474	0.649123	0.140351	0.210526	0	0.350877
241	892	0.735426	0.838565	0.573991	0.264574	0.161435	0	0.426009
242	151256	0.593021	0.943923	0.536944	0.406979	0.0560771	0	0.463056
243	1373	0.389658	0.955572	0.345229	0.610342	0.0444283	0	0.654771
244	261	0.547893	0.896552	0.444444	0.452107	0.103448	0	0.555556
245	42	1	0.333333	0.333333	0	0.666667	0	0.666667
246	31	1	0.354839	0.354839	0	0.645161	0	0.645161
247	164	0.676829	0.804878	0.481707	0.323171	0.195122	0	0.518293
248	150	0.733333	0.806667	0.54	0.266667	0.193333	0	0.46
249	144	0.881944	0.604167	0.486111	0.118056	0.395833	0	0.513889
250	67	0.80597	0.552239	0.358209	0.19403	0.447761	0	0.641791
251	125	0.824	0.456	0.28	0.176	0.544	0	0.72
252	17	0.529412	0.647059	0.176471	0.470588	0.352941	0	0.823529
253	233	0.982833	0.536481	0.519313	0.0171674	0.463519	0	0.480687
254	63182	0.712418	0.902187	0.614605	0.287582	0.0978127	0	0.385395
255	54432	0.0771421	0.998585	0.0757275	0.922858	0.00141461	0	0.924272
256	117	0.940171	0.641026	0.581197	0.0598291	0.358974	0	0.418803
257	167	0.790419	0.754491	0.54491	0.209581	0.245509	0	0.45509
258	33	0.969697	0.575758	0.545455	0.030303	0.424242	0	0.454545
259	106	0.867925	0.679245	0.54717	0.132075	0.320755	0	0.45283
260	143	0.993007	0.34965	0.342657	0.00699301	0.65035	0	0.657343
261	94	0.819149	0.638298	0.457447	0.180851	0.361702	0	0.542553
262	298	0.942953	0.543624	0.486577	0.057047	0.456376	0	0.513423
263	157	0.802548	0.745223	0.547771	0.197452	0.254777	0	0.452229
264	491	0.796334	0.867617	0.663951	0.203666	0.132383	0	0.336049
265	109	0.93578	0.788991	0.724771	0.0642202	0.211009	0	0.275229
266	41	1	0.268293	0.268293	0	0.731707	0	0.731707
267	66	1	0.272727	0.272727	0	0.727273	0	0.727273
268	33803	0.722066	0.938792	0.660859	0.277934	0.0612076	0	0.339141
269	49	0.857143	0.673469	0.530612	0.142857	0.326531	0	0.469388
270	744	0.913978	0.751344	0.665323	0.0860215	0.248656	0	0.334677
271	543	0.968692	0.895028	0.86372	0.0313076	0.104972	0	0.13628
272	83	0.987952	0.493976	0.481928	0.0120482	0.506024	0	0.518072
273	245	0.734694	0.755102	0.489796	0.265306	0.244898	0	0.510204
274	78	0.653846	0.858974	0.512821	0.346154	0.141026	0	0.487179
275	80	0.9375	0.625	0.5625	0.0625	0.375	0	0.4375
276	361	0.717452	0.897507	0.614958	0.282548	0.102493	0	0.385042
277	159	0.805031	0.773585	0.578616	0.194969	0.226415	0	0.421384
278	40	1	0.75	0.75	0	0.25	0	0.25
279	108	0.981481	0.546296	0.527778	0.0185185	0.453704	0	0.472222
280	753	0.689243	0.826029	0.515272	0.310757	0.173971	0	0.484728
281	56	0.857143	0.732143	0.589286	0.142857	0.267857	0	0.410714
282	119	0.991597	0.201681	0.193277	0.00840336	0.798319	0	0.806723
283	126	0.992063	0.349206	0.34127	0.00793651	0.650794	0	0.65873
284	207	0.666667	0.884058	0.550725	0.333333	0.115942	0	0.449275
285	156	0.615385	0.814103	0.429487	0.384615	0.185897	0	0.570513
286	78	0.858974	0.705128	0.564103	0.141026	0.294872	0	0.435897
287	76	0.947368	0.684211	0.631579	0.0526316	0.315789	0	0.368421
288	156	0.884615	0.576923	0.461538	0.115385	0.423077	0	0.538462
289	125	0.872	0.704	0.576	0.128	0.296	0	0.424
290	138	0.702899	0.826087	0.528986	0.297101	0.173913	0	0.471014
291	43	0.813953	0.767442	0.581395	0.186047	0.232558	0	0.418605
292	163	0.907975	0.533742	0.441718	0.0920245	0.466258	0	0.558282
293	258	0.972868	0.53876	0.511628	0.0271318	0.46124	0	0.488372
294	139	0.870504	0.582734	0.453237	0.129496	0.417266	0	0.546763
295	91	0.901099	0.736264	0.637363	0.0989011	0.263736	0	0.362637
296	239	0.757322	0.820084	0.577406	0.242678	0.179916	0	0.422594
297	79	0.696203	0.848101	0.544304	0.303797	0.151899	0	0.455696
298	130	0.961538	0.5	0.461538	0.0384615	0.5	0	0.538462
299	452	0.882743	0.705752	0.588496	0.117257	0.294248	0	0.411504
300	106	0.981132	0.566038	0.54717	0.0188679	0.433962	0	0.45283
301	256	0.867188	0.789062	0.65625	0.132812	0.210938	0	0.34375
302	299	0.913043	0.692308	0.605351	0.0869565	0.307692	0	0.394649
303	61	0.918033	0.393443	0.311475	0.0819672	0.606557	0	0.688525
304	147	0.911565	0.517007	0.428571	0.0884354	0.482993	0	0.571429
305	62	0.919355	0.790323	0.709677	0.0806452	0.209677	0	0.290323
306	89	0.910112	0.707865	0.617978	0.0898876	0.292135	0	0.382022
307	92	0.934783	0.706522	0.641304	0.0652174	0.293478	0	0.358696
308	81	0.962963	0.555556	0.518519	0.037037	0.444444	0	0.481481
309	505	0.481188	0.89703	0.378218	0.518812	0.10297	0	0.621782
310	498	0.658635	0.881526	0.540161	0.341365	0.118474	0	0.459839
311	55	0.927273	0.745455	0.672727	0.0727273	0.254545	0	0.327273
312	411	0.805353	0.744526	0.549878	0.194647	0.255474	0	0.450122
313	24	1	0.458333	0.458333	0	0.541667	0	0.541667
314	145	0.924138	0.668966	0.593103	0.0758621	0.331034	0	0.406897
315	554	0.711191	0.841155	0.552347	0.288809	0.158845	0	0.447653
316	12	1	0.5	0.5	0	0.5	0	0.5
317	263	0.847909	0.684411	0.532319	0.152091	0.315589	0	0.467681
318	228	0.982456	0.429825	0.412281	0.0175439	0.570175	0	0.587719
319	157	0.866242	0.808917	0.675159	0.133758	0.191083	0	0.324841
320	424	0.714623	0.695755	0.410377	0.285377	0.304245	0	0.589623
321	400	0.9575	0.1875	0.145	0.0425	0.8125	0	0.855
322	217	0.930876	0.576037	0.506912	0.0691244	0.423963	0	0.493088
323	93	0.913978	0.645161	0.55914	0.0860215	0.354839	0	0.44086
324	226	0.778761	0.783186	0.561947	0.221239	0.216814	0	0.438053
325	153	0.673203	0.888889	0.562092	0.326797	0.111111	0	0.437908
326	106	0.981132	0.471698	0.45283	0.0188679	0.528302	0	0.54717
327	209	0.990431	0.516746	0.507177	0.00956938	0.483254	0	0.492823
328	24540	0.498289	0.954971	0.453341	0.50163	0.044947	8.14996e-05	0.546659
329	156	0.897436	0.833333	0.730769	0.102564	0.166667	0	0.269231
330	19901	0.489222	0.98578	0.475001	0.510778	0.0142204	0	0.524999
331	252	0.638889	0.865079	0.503968	0.361111	0.134921	0	0.496032
332	131	0.885496	0.687023	0.572519	0.114504	0.312977	0	0.427481
333	38	1	0.763158	0.763158	0	0.236842	0	0.236842
334	4363	0.803805	0.805868	0.609672	0.196195	0.194132	0	0.390328
335	229	0.895197	0.703057	0.598253	0.104803	0.296943	0	0.401747
336	1837	0.845944	0.835057	0.681002	0.154056	0.164943	0	0.318998
337	415	0.681928	0.886747	0.568675	0.318072	0.113253	0	0.431325
338	173	0.872832	0.682081	0.554913	0.127168	0.317919	0	0.445087
339	275	0.770909	0.774545	0.545455	0.229091	0.225455	0	0.454545
340	108	0.907407	0.462963	0.37037	0.0925926	0.537037	0	0.62963
341	75	0.973333	0.586667	0.56	0.0266667	0.413333	0	0.44
342	92	0.945652	0.608696	0.554348	0.0543478	0.391304	0	0.445652
343	62	0.967742	0.580645	0.548387	0.0322581	0.419355	0	0.451613
344	246	0.662602	0.890244	0.552846	0.337398	0.109756	0	0.447154
345	155	0.948387	0.43871	0.387097	0.0516129	0.56129	0	0.612903
346	95	0.957895	0.315789	0.273684	0.0421053	0.684211	0	0.726316
347	738	0.684282	0.798103	0.482385	0.315718	0.201897	0	0.517615
348	190	0.947368	0.421053	0.368421	0.0526316	0.578947	0	0.631579
349	207	0.913043	0.618357	0.531401	0.0869565	0.381643	0	0.468599
350	159	0.735849	0.874214	0.610063	0.264151	0.125786	0	0.389937
351	226	0.871681	0.606195	0.477876	0.128319	0.393805	0	0.522124
352	65	0.646154	0.815385	0.461538	0.353846	0.184615	0	0.538462
353	71	0.774648	0.830986	0.605634	0.225352	0.169014	0	0.394366
354	115	0.669565	0.852174	0.521739	0.330435	0.147826	0	0.478261
355	669	0.736921	0.843049	0.57997	0.263079	0.156951	0	0.42003
356	94	0.851064	0.797872	0.648936	0.148936	0.202128	0	0.351064
357	304	0.822368	0.792763	0.615132	0.177632	0.207237	0	0.384868
358	320	0.99375	0.378125	0.371875	0.00625	0.621875	0	0.628125
359	86	1	0.337209	0.337209	0	0.662791	0	0.662791
360	76	0.986842	0.355263	0.342105	0.0131579	0.644737	0	0.657895
361	79	1	0.455696	0.455696	0	0.544304	0	0.544304
362	101	0.871287	0.722772	0.594059	0.128713	0.277228	0	0.405941
363	67	0.761194	0.865672	0.626866	0.238806	0.134328	0	0.373134
364	106	0.95283	0.273585	0.226415	0.0471698	0.726415	0	0.773585
365	457	0.606127	0.868709	0.474836	0.393873	0.131291	0	0.525164
366	74	1	0.256757	0.256757	0	0.743243	0	0.743243
367	153	0.803922	0.627451	0.431373	0.196078	0.372549	0	0.568627
368	104	0.971154	0.759615	0.730769	0.0288462	0.240385	0	0.269231
369	126	0.920635	0.777778	0.698413	0.0793651	0.222222	0	0.301587
370	113	0.955752	0.654867	0.610619	0.0442478	0.345133	0	0.389381
371	100	0.99	0.65	0.64	0.01	0.35	0	0.36
372	554	0.861011	0.799639	0.66065	0.138989	0.200361	0	0.33935
373	78	0.974359	0.512821	0.487179	0.025641	0.487179	0	0.512821
374	82	0.963415	0.695122	0.658537	0.0365854	0.304878	0	0.341463
375	79	0.924051	0.594937	0.518987	0.0759494	0.405063	0	0.481013
376	186	0.77957	0.806452	0.586022	0.22043	0.193548	0	0.413978
377	136	0.970588	0.492647	0.463235	0.0294118	0.507353	0	0.536765
378	2592	0.651235	0.741512	0.392747	0.348765	0.258488	0	0.607253
379	27	1	0.333333	0.333333	0	0.666667	0	0.666667
380	57	0.77193	0.736842	0.508772	0.22807	0.263158	0	0.491228
381	206	0.776699	0.737864	0.514563	0.223301	0.262136	0	0.485437
382	259	0.953668	0.528958	0.482625	0.046332	0.471042	0	0.517375
383	152	1	0.0921053	0.0921053	0	0.907895	0	0.907895
384	371	0.93531	0.528302	0.463612	0.06469	0.471698	0	0.536388
385	77	0.922078	0.363636	0.285714	0.0779221	0.636364	0	0.714286
386	103	0.864078	0.699029	0.563107	0.135922	0.300971	0	0.436893
387	190	0.926316	0.578947	0.505263	0.0736842	0.421053	0	0.494737
388	170	0.988235	0.658824	0.647059	0.0117647	0.341176	0	0.352941
389	105	0.780952	0.771429	0.552381	0.219048	0.228571	0	0.447619
390	94	0.840426	0.723404	0.56383	0.159574	0.276596	0	0.43617
391	153	0.843137	0.653595	0.496732	0.156863	0.346405	0	0.503268
392	103	0.893204	0.660194	0.553398	0.106796	0.339806	0	0.446602
393	238	0.844538	0.781513	0.62605	0.155462	0.218487	0	0.37395
394	152	0.953947	0.532895	0.486842	0.0460526	0.467105	0	0.513158
395	230	0.926087	0.53913	0.465217	0.073913	0.46087	0	0.534783
396	56	0.875	0.642857	0.517857	0.125	0.357143	0	0.482143
397	53	1	0.45283	0.45283	0	0.54717	0	0.54717
398	35	0.914286	0.514286	0.428571	0.0857143	0.485714	0	0.571429
399	47	0.978723	0.446809	0.425532	0.0212766	0.553191	0	0.574468
400	62	1	0.290323	0.290323	0	0.709677	0	0.709677
401	237	0.902954	0.637131	0.540084	0.0970464	0.362869	0	0.459916
402	81	0.814815	0.740741	0.555556	0.185185	0.259259	0	0.444444
403	327	0.681957	0.902141	0.584098	0.318043	0.0978593	0	0.415902
404	154	0.772727	0.87013	0.642857	0.227273	0.12987	0	0.357143
405	60	0.816667	0.716667	0.533333	0.183333	0.283333	0	0.466667
406	270	0.937037	0.651852	0.588889	0.062963	0.348148	0	0.411111
407	281	0.907473	0.483986	0.391459	0.0925267	0.516014	0	0.608541
408	131	0.671756	0.870229	0.541985	0.328244	0.129771	0	0.458015
409	462	0.645022	0.87013	0.515152	0.354978	0.12987	0	0.484848
410	164	0.902439	0.45122	0.353659	0.097561	0.54878	0	0.646341
411	28	1	0.607143	0.607143	0	0.392857	0	0.392857
412	12393	0.301864	0.99185	0.293714	0.698136	0.00814976	0	0.706286
413	35	0.885714	0.742857	0.628571	0.114286	0.257143	0	0.371429
414	186	0.537634	0.930108	0.467742	0.462366	0.0698925	0	0.532258
415	33746	0.994044	0.636253	0.630297	0.00595626	0.363747	0	0.369703
416	612	0.79085	0.856209	0.647059	0.20915	0.143791	0	0.352941
417	45	0.933333	0.288889	0.222222	0.0666667	0.711111	0	0.777778
418	1472	0.910326	0.901495	0.8125	0.0889946	0.0978261	0.000679348	0.1875
419	137	0.686131	0.890511	0.576642	0.313869	0.109489	0	0.423358
420	129	0.79845	0.658915	0.457364	0.20155	0.341085	0	0.542636
421	125	0.768	0.8	0.568	0.232	0.2	0	0.432
422	53	0.924528	0.566038	0.490566	0.0754717	0.433962	0	0.509434
423	40	0.8	0.825	0.625	0.2	0.175	0	0.375
424	78	1	0.333333	0.333333	0	0.666667	0	0.666667
425	535	0.523364	0.919626	0.442991	0.476636	0.0803738	0	0.557009
426	2112	0.808712	0.874053	0.682765	0.191288	0.125947	0	0.317235
427	72117	0.352358	0.839053	0.191439	0.647614	0.160919	2.77327e-05	0.808561
428	501	0.740519	0.830339	0.570858	0.259481	0.169661	0	0.429142
429	155	0.741935	0.812903	0.554839	0.258065	0.187097	0	0.445161
430	83	0.915663	0.843373	0.759036	0.0843373	0.156627	0	0.240964
431	62	0.854839	0.677419	0.532258	0.145161	0.322581	0	0.467742
432	199	0.919598	0.648241	0.567839	0.080402	0.351759	0	0.432161
433	16	1	0.4375	0.4375	0	0.5625	0	0.5625
434	31	1	0.451613	0.451613	0	0.548387	0	0.548387
435	132	0.886364	0.643939	0.530303	0.113636	0.356061	0	0.469697
436	89	0.977528	0.539326	0.516854	0.0224719	0.460674	0	0.483146
437	127	0.929134	0.645669	0.574803	0.0708661	0.354331	0	0.425197
438	459	0.688453	0.877996	0.566449	0.311547	0.122004	0	0.433551
439	52252	0.139937	0.997225	0.137162	0.860063	0.00277501	0	0.862838
440	101	0.891089	0.623762	0.514851	0.108911	0.376238	0	0.485149
441	74	0.716216	0.959459	0.675676	0.283784	0.0405405	0	0.324324
442	274	0.948905	0.452555	0.40146	0.0510949	0.547445	0	0.59854
443	76	0.828947	0.736842	0.565789	0.171053	0.263158	0	0.434211
444	118	0.728814	0.779661	0.508475	0.271186	0.220339	0	0.491525
445	85	0.964706	0.541176	0.505882	0.0352941	0.458824	0	0.494118
446	109	0.862385	0.743119	0.605505	0.137615	0.256881	0	0.394495
447	89	0.932584	0.438202	0.370787	0.0674157	0.561798	0	0.629213
448	137	0.832117	0.854015	0.686131	0.167883	0.145985	0	0.313869
449	137	0.846715	0.613139	0.459854	0.153285	0.386861	0	0.540146
450	78	0.897436	0.705128	0.602564	0.102564	0.294872	0	0.397436
451	96	0.979167	0.4375	0.416667	0.0208333	0.5625	0	0.583333
452	83	0.855422	0.638554	0.493976	0.144578	0.361446	0	0.506024
453	725	0.831724	0.846897	0.678621	0.168276	0.153103	0	0.321379
454	75	0.946667	0.613333	0.56	0.0533333	0.386667	0	0.44
455	65	0.923077	0.707692	0.630769	0.0769231	0.292308	0	0.369231
456	115	0.956522	0.652174	0.608696	0.0434783	0.347826	0	0.391304
457	75	0.866667	0.453333	0.32	0.133333	0.546667	0	0.68
458	289	0.795848	0.633218	0.429066	0.204152	0.366782	0	0.570934
459	113	0.946903	0.539823	0.486726	0.0530973	0.460177	0	0.513274
460	239	0.414226	0.891213	0.305439	0.585774	0.108787	0	0.694561
461	55	1	0.436364	0.436364	0	0.563636	0	0.563636
462	165	0.987879	0.339394	0.327273	0.0121212	0.660606	0	0.672727
463	22	1	0.5	0.5	0	0.5	0	0.5
464	459	0.533769	0.906318	0.440087	0.466231	0.0936819	0	0.559913
465	79	0.898734	0.708861	0.607595	0.101266	0.291139	0	0.392405
466	295	0.691525	0.8	0.491525	0.308475	0.2	0	0.508475
467	146	0.931507	0.486301	0.417808	0.0684932	0.513699	0	0.582192
468	124	0.959677	0.483871	0.443548	0.0403226	0.516129	0	0.556452
469	84	0.666667	0.869048	0.535714	0.333333	0.130952	0	0.464286
470	29	1	0.241379	0.241379	0	0.758621	0	0.758621
471	356	0.983146	0.213483	0.196629	0.0168539	0.786517	0	0.803371
472	164	0.993902	0.371951	0.365854	0.00609756	0.628049	0	0.634146
473	289	0.854671	0.698962	0.553633	0.145329	0.301038	0	0.446367
474	107	0.897196	0.700935	0.598131	0.102804	0.299065	0	0.401869
475	191	0.811518	0.853403	0.664921	0.188482	0.146597	0	0.335079
476	377	0.546419	0.848806	0.395225	0.453581	0.151194	0	0.604775
477	215	0.674419	0.772093	0.455814	0.316279	0.218605	0.00930233	0.544186
478	62	0.677419	0.935484	0.612903	0.322581	0.0645161	0	0.387097
479	72	0.972222	0.583333	0.555556	0.0277778	0.416667	0	0.444444
480	209	0.789474	0.684211	0.473684	0.210526	0.315789	0	0.526316
481	75	0.853333	0.546667	0.4	0.146667	0.453333	0	0.6
482	162	0.598765	0.833333	0.432099	0.401235	0.166667	0	0.567901
483	9	0.888889	0.888889	0.777778	0.111111	0.111111	0	0.222222
484	147	0.92517	0.734694	0.659864	0.0748299	0.265306	0	0.340136
485	253	0.790514	0.758893	0.549407	0.209486	0.241107	0	0.450593
486	137	0.883212	0.751825	0.635036	0.116788	0.248175	0	0.364964
487	119	0.87395	0.663866	0.537815	0.12605	0.336134	0	0.462185
488	112722	0.892177	0.831098	0.723275	0.107823	0.168902	0	0.276725
489	1998	0.731231	0.856857	0.588088	0.268769	0.143143	0	0.411912
490	518	0.598456	0.926641	0.525097	0.401544	0.0733591	0	0.474903
491	118	0.966102	0.542373	0.508475	0.0338983	0.457627	0	0.491525
492	203	0.857143	0.586207	0.44335	0.142857	0.413793	0	0.55665
493	63	0.968254	0.269841	0.238095	0.031746	0.730159	0	0.761905
494	49	0.306122	0.877551	0.244898	0.632653	0.0612245	0.0612245	0.755102
495	92	0.869565	0.5	0.369565	0.130435	0.5	0	0.630435
496	124	0.830645	0.806452	0.637097	0.169355	0.193548	0	0.362903
497	26	0.884615	0.653846	0.538462	0.115385	0.346154	0	0.461538
498	152	0.835526	0.703947	0.539474	0.164474	0.296053	0	0.460526
499	34	1	0.529412	0.529412	0	0.470588	0	0.470588
500	108	0.740741	0.777778	0.518519	0.259259	0.222222	0	0.481481
501	113	0.761062	0.761062	0.522124	0.238938	0.238938	0	0.477876
502	188	0.531915	0.930851	0.462766	0.468085	0.0691489	0	0.537234
503	94	0.946809	0.617021	0.56383	0.0531915	0.382979	0	0.43617
504	41	0.97561	0.512195	0.487805	0.0243902	0.487805	0	0.512195
505	26	0.884615	0.653846	0.538462	0.115385	0.346154	0	0.461538
506	150	0.8	0.926667	0.726667	0.2	0.0733333	0	0.273333
507	153	0.686275	0.830065	0.51634	0.313725	0.169935	0	0.48366
508	132	0.954545	0.363636	0.318182	0.0454545	0.636364	0	0.681818
509	219	0.894977	0.712329	0.611872	0.100457	0.283105	0.00456621	0.388128
510	176	0.960227	0.4375	0.397727	0.0397727	0.5625	0	0.602273
511	75	0.96	0.6	0.56	0.04	0.4	0	0.44
512	263	0.790875	0.718631	0.509506	0.209125	0.281369	0	0.490494
513	265	0.811321	0.792453	0.603774	0.188679	0.207547	0	0.396226
514	184	0.869565	0.847826	0.717391	0.130435	0.152174	0	0.282609
515	19	0.947368	0.842105	0.789474	0.0526316	0.157895	0	0.210526
516	25	0.92	0.52	0.44	0.08	0.48	0	0.56
517	237	0.932489	0.603376	0.535865	0.0675105	0.396624	0	0.464135
518	105	0.961905	0.561905	0.52381	0.0380952	0.438095	0	0.47619
519	115	0.852174	0.721739	0.573913	0.147826	0.278261	0	0.426087
520	4875	0.731282	0.957128	0.68841	0.268718	0.0428718	0	0.31159
521	96	0.9375	0.333333	0.270833	0.0625	0.666667	0	0.729167
522	1045	0.373206	0.913876	0.287081	0.626794	0.0861244	0	0.712919
523	120	0.816667	0.725	0.541667	0.183333	0.275	0	0.458333
524	38	0.710526	0.631579	0.342105	0.289474	0.368421	0	0.657895
525	262	0.889313	0.492366	0.381679	0.110687	0.507634	0	0.618321
526	520	0.928846	0.794231	0.723077	0.0711538	0.205769	0	0.276923
527	6819	0.997067	0.461798	0.458865	0.00293298	0.538202	0	0.541135
528	493	0.53144	0.904665	0.436105	0.46856	0.0953347	0	0.563895
529	121	0.900826	0.727273	0.628099	0.0991736	0.272727	0	0.371901
530	127	0.976378	0.433071	0.409449	0.023622	0.566929	0	0.590551
531	458	0.502183	0.925764	0.427948	0.497817	0.0742358	0	0.572052
532	47737	0.998136	0.274085	0.272221	0.00186438	0.725915	0	0.727779
533	103	0.864078	0.533981	0.398058	0.135922	0.466019	0	0.601942
534	100	0.94	0.58	0.52	0.06	0.42	0	0.48
535	156	0.923077	0.391026	0.314103	0.0769231	0.608974	0	0.685897
536	149	0.926174	0.624161	0.550336	0.0738255	0.375839	0	0.449664
537	369	0.775068	0.878049	0.653117	0.224932	0.121951	0	0.346883
538	105	0.92381	0.67619	0.6	0.0761905	0.32381	0	0.4
539	59	0.966102	0.389831	0.355932	0.0338983	0.610169	0	0.644068
540	505	0.681188	0.861386	0.542574	0.318812	0.138614	0	0.457426
541	46	0.847826	0.847826	0.695652	0.152174	0.152174	0	0.304348
542	285	0.638596	0.894737	0.533333	0.361404	0.105263	0	0.466667
543	347	0.933718	0.62536	0.559078	0.0662824	0.37464	0	0.440922
544	97	0.958763	0.680412	0.639175	0.0412371	0.319588	0	0.360825
545	378	0.759259	0.833333	0.592593	0.240741	0.166667	0	0.407407
546	175	0.748571	0.84	0.588571	0.251429	0.16	0	0.411429
547	256	0.980469	0.304688	0.285156	0.0195312	0.695312	0	0.714844
548	67	0.955224	0.731343	0.686567	0.0447761	0.268657	0	0.313433
549	264	0.564394	0.943182	0.507576	0.435606	0.0568182	0	0.492424
550	735	0.722449	0.801361	0.52381	0.277551	0.198639	0	0.47619
551	85	0.894118	0.564706	0.458824	0.105882	0.435294	0	0.541176
552	258	0.75969	0.77907	0.554264	0.224806	0.205426	0.0155039	0.445736
553	1394	0.433286	0.955524	0.390244	0.56528	0.0430416	0.00143472	0.609756
554	250	0.884	0.824	0.708	0.116	0.176	0	0.292
555	105	0.961905	0.685714	0.647619	0.0380952	0.314286	0	0.352381
556	2876	0.50452	0.873088	0.377608	0.49548	0.126912	0	0.622392
557	116	0.801724	0.844828	0.646552	0.198276	0.155172	0	0.353448
558	206	0.902913	0.786408	0.68932	0.0970874	0.213592	0	0.31068
559	36	0.972222	0.583333	0.555556	0.0277778	0.416667	0	0.444444
560	341	0.521994	0.935484	0.457478	0.478006	0.0645161	0	0.542522
561	36	1	0.694444	0.694444	0	0.305556	0	0.305556
562	122	0.647541	0.877049	0.52459	0.352459	0.122951	0	0.47541
563	171	0.824561	0.643275	0.467836	0.175439	0.356725	0	0.532164
564	480	0.65	0.94375	0.59375	0.35	0.05625	0	0.40625
565	51	0.666667	0.862745	0.529412	0.333333	0.137255	0	0.470588
566	125	0.92	0.704	0.624	0.08	0.296	0	0.376
567	91	0.912088	0.692308	0.604396	0.0879121	0.307692	0	0.395604
568	122	0.95082	0.45082	0.401639	0.0491803	0.54918	0	0.598361
569	143510	0.326235	0.837085	0.16332	0.673765	0.162915	0	0.83668
570	112722	0.892177	0.831098	0.723275	0.107823	0.168902	0	0.276725
571	53	0.792453	0.773585	0.566038	0.207547	0.226415	0	0.433962
572	197	0.954315	0.573604	0.527919	0.0456853	0.426396	0	0.472081
573	57	0.859649	0.596491	0.45614	0.140351	0.403509	0	0.54386
574	72	0.958333	0.5	0.458333	0.0416667	0.5	0	0.541667
575	56	1	0.482143	0.482143	0	0.517857	0	0.517857
576	71	1	0.15493	0.15493	0	0.84507	0	0.84507
577	245	0.910204	0.567347	0.477551	0.0897959	0.432653	0	0.522449
578	208	0.980769	0.557692	0.538462	0.0192308	0.442308	0	0.461538
579	93	0.913978	0.376344	0.290323	0.0860215	0.623656	0	0.709677
580	7	0.571429	0.428571	0	0.428571	0.571429	0	1
581	197	0.736041	0.873096	0.609137	0.263959	0.126904	0	0.390863
582	98	0.908163	0.693878	0.602041	0.0918367	0.306122	0	0.397959
583	579	0.433506	0.924007	0.357513	0.566494	0.0759931	0	0.642487
584	170	0.870588	0.564706	0.435294	0.129412	0.435294	0	0.564706
585	63	0.761905	0.809524	0.571429	0.238095	0.190476	0	0.428571
586	142	0.598592	0.838028	0.43662	0.401408	0.161972	0	0.56338
587	355	0.715493	0.856338	0.571831	0.284507	0.143662	0	0.428169
588	152	0.875	0.585526	0.460526	0.125	0.414474	0	0.539474
589	148	0.959459	0.689189	0.648649	0.0405405	0.310811	0	0.351351
590	35	0.8	0.657143	0.457143	0.2	0.342857	0	0.542857
591	212	0.79717	0.820755	0.617925	0.20283	0.179245	0	0.382075
592	359	0.729805	0.910864	0.640669	0.270195	0.0891365	0	0.359331
593	308	0.431818	0.970779	0.402597	0.568182	0.0292208	0	0.597403
594	127	0.929134	0.503937	0.433071	0.0708661	0.496063	0	0.566929
595	217	0.847926	0.552995	0.400922	0.152074	0.447005	0	0.599078
596	70	0.8	0.671429	0.471429	0.2	0.328571	0	0.528571
597	50	0.88	0.58	0.46	0.12	0.42	0	0.54
598	32	0.9375	0.5625	0.5	0.0625	0.4375	0	0.5
599	51	1	0.686275	0.686275	0	0.313725	0	0.313725
600	48	0.833333	0.770833	0.604167	0.166667	0.229167	0	0.395833
601	427	0.4637	0.850117	0.313817	0.5363	0.149883	0	0.686183
602	213	0.953052	0.661972	0.615023	0.0469484	0.338028	0	0.384977
603	154	0.902597	0.746753	0.649351	0.0974026	0.253247	0	0.350649
604	50	1	0.68	0.68	0	0.32	0	0.32
605	118	0.771186	0.805085	0.576271	0.228814	0.194915	0	0.423729
606	42	1	0.261905	0.261905	0	0.738095	0	0.738095
607	46	0.891304	0.565217	0.456522	0.108696	0.434783	0	0.543478
608	372	0.905914	0.615591	0.521505	0.094086	0.384409	0	0.478495
609	143	0.874126	0.713287	0.587413	0.125874	0.286713	0	0.412587
610	198	0.929293	0.540404	0.469697	0.0707071	0.459596	0	0.530303
611	19908	0.375527	0.99342	0.368947	0.624473	0.00658027	0	0.631053
612	124	0.951613	0.620968	0.572581	0.0483871	0.379032	0	0.427419
613	143510	0.326235	0.837085	0.16332	0.673765	0.162915	0	0.83668
614	35	1	0.371429	0.371429	0	0.628571	0	0.628571
615	71	0.915493	0.732394	0.647887	0.084507	0.267606	0	0.352113
616	66	0.954545	0.30303	0.257576	0.0454545	0.69697	0	0.742424
617	91	0.912088	0.714286	0.626374	0.0879121	0.285714	0	0.373626
618	217	0.718894	0.880184	0.599078	0.281106	0.119816	0	0.400922
619	663	0.915535	0.628959	0.544495	0.0844646	0.371041	0	0.455505
620	58	0.965517	0.534483	0.5	0.0344828	0.465517	0	0.5
621	3072	0.354167	0.959961	0.314128	0.645833	0.0400391	0	0.685872
622	25	1	0.56	0.56	0	0.44	0	0.44
623	161	0.782609	0.832298	0.614907	0.217391	0.167702	0	0.385093
624	391	0.751918	0.823529	0.575448	0.248082	0.176471	0	0.424552
625	1492	0.932976	0.72252	0.655496	0.0670241	0.27748	0	0.344504
626	37	0.945946	0.594595	0.540541	0.0540541	0.405405	0	0.459459
627	199	0.80402	0.567839	0.371859	0.19598	0.432161	0	0.628141
628	120	0.9	0.575	0.475	0.1	0.425	0	0.525
629	85	0.6	0.894118	0.494118	0.4	0.105882	0	0.505882
630	72	0.944444	0.541667	0.486111	0.0555556	0.458333	0	0.513889
631	116	0.87069	0.655172	0.525862	0.12931	0.344828	0	0.474138
632	122	0.942623	0.47541	0.418033	0.057377	0.52459	0	0.581967
633	142	0.908451	0.605634	0.514085	0.0915493	0.394366	0	0.485915
634	91	0.835165	0.637363	0.472527	0.164835	0.362637	0	0.527473
635	19	1	0.473684	0.473684	0	0.526316	0	0.526316
636	14794	0.124442	0.997972	0.122414	0.875558	0.00202785	0	0.877586
637	183	0.693989	0.874317	0.568306	0.306011	0.125683	0	0.431694
638	93	0.913978	0.72043	0.634409	0.0860215	0.27957	0	0.365591
639	83	0.710843	0.674699	0.457831	0.216867	0.253012	0.0722892	0.542169
640	268	0.876866	0.604478	0.481343	0.123134	0.395522	0	0.518657
641	187	0.973262	0.406417	0.379679	0.026738	0.593583	0	0.620321
642	67	0.910448	0.791045	0.701493	0.0895522	0.208955	0	0.298507
643	69	0.913043	0.724638	0.637681	0.0869565	0.275362	0	0.362319
644	32	0.90625	0.65625	0.5625	0.09375	0.34375	0	0.4375
645	78	0.987179	0.538462	0.525641	0.0128205	0.461538	0	0.474359
646	115	0.913043	0.66087	0.573913	0.0869565	0.33913	0	0.426087
647	770	0.6	0.922078	0.522078	0.4	0.0779221	0	0.477922
648	94	0.755319	0.776596	0.531915	0.244681	0.223404	0	0.468085
649	71	0.929577	0.535211	0.464789	0.0704225	0.464789	0	0.535211
650	74	0.837838	0.756757	0.594595	0.162162	0.243243	0	0.405405
651	436	0.841743	0.486239	0.327982	0.158257	0.513761	0	0.672018
652	307	0.905537	0.547231	0.452769	0.0944625	0.452769	0	0.547231
653	791	0.539823	0.927939	0.467762	0.460177	0.0720607	0	0.532238
654	143	0.923077	0.657343	0.58042	0.0769231	0.342657	0	0.41958
655	222	0.635135	0.878378	0.513514	0.364865	0.121622	0	0.486486
656	141	0.943262	0.695035	0.638298	0.0567376	0.304965	0	0.361702
657	153	0.941176	0.522876	0.464052	0.0588235	0.477124	0	0.535948
658	92	0.956522	0.434783	0.391304	0.0434783	0.565217	0	0.608696
659	140	0.978571	0.514286	0.492857	0.0214286	0.485714	0	0.507143
660	409	0.594132	0.875306	0.469438	0.405868	0.124694	0	0.530562
661	110	0.372727	0.963636	0.336364	0.627273	0.0363636	0	0.663636
662	169	0.739645	0.704142	0.443787	0.260355	0.295858	0	0.556213
663	223	0.67713	0.793722	0.470852	0.32287	0.206278	0	0.529148
664	84	0.916667	0.666667	0.583333	0.0833333	0.333333	0	0.416667
665	193	0.906736	0.487047	0.393782	0.0932642	0.512953	0	0.606218
666	333	0.750751	0.870871	0.621622	0.249249	0.129129	0	0.378378
667	85	0.917647	0.717647	0.635294	0.0823529	0.282353	0	0.364706
668	330	0.857576	0.545455	0.40303	0.142424	0.454545	0	0.59697
669	158	0.955696	0.5	0.455696	0.0443038	0.5	0	0.544304
670	202	0.861386	0.673267	0.534653	0.138614	0.326733	0	0.465347
671	79	1	0.278481	0.278481	0	0.721519	0	0.721519
672	199	0.904523	0.653266	0.557789	0.0954774	0.346734	0	0.442211
673	783	0.758621	0.840358	0.598978	0.241379	0.159642	0	0.401022
674	143	0.86014	0.685315	0.545455	0.13986	0.314685	0	0.454545
675	83	0.987952	0.39759	0.385542	0.0120482	0.60241	0	0.614458
676	96	0.958333	0.489583	0.447917	0.0416667	0.510417	0	0.552083
677	221	1	0.40724	0.40724	0	0.59276	0	0.59276
678	520	0.663462	0.853846	0.517308	0.336538	0.146154	0	0.482692
679	150	0.873333	0.613333	0.486667	0.126667	0.386667	0	0.513333
680	156	0.910256	0.653846	0.564103	0.0897436	0.346154	0	0.435897
681	580	0.777586	0.575862	0.353448	0.222414	0.424138	0	0.646552
682	22	0.954545	0.681818	0.636364	0.0454545	0.318182	0	0.363636
683	142	0.816901	0.598592	0.415493	0.183099	0.401408	0	0.584507
684	100	0.89	0.61	0.5	0.11	0.39	0	0.5
685	271	0.885609	0.664207	0.549815	0.114391	0.335793	0	0.450185
686	59	1	0.338983	0.338983	0	0.661017	0	0.661017
687	179	0.916201	0.636872	0.553073	0.0837989	0.363128	0	0.446927
688	108	0.925926	0.740741	0.666667	0.0740741	0.259259	0	0.333333
689	723	0.298755	0.952974	0.251729	0.701245	0.0470263	0	0.748271
690	322	0.754658	0.801242	0.555901	0.245342	0.198758	0	0.444099
691	410	0.956098	0.273171	0.229268	0.0439024	0.726829	0	0.770732
692	662	0.776435	0.851964	0.628399	0.223565	0.148036	0	0.371601
693	2118	0.253069	0.974032	0.22899	0.745042	0.0240793	0.00188857	0.77101
694	63182	0.712418	0.902187	0.614605	0.287582	0.0978127	0	0.385395
695	96	0.84375	0.708333	0.552083	0.15625	0.291667	0	0.447917
696	86	0.94186	0.511628	0.453488	0.0581395	0.488372	0	0.546512
697	502	0.507968	0.958167	0.466135	0.492032	0.0418327	0	0.533865
698	143	0.545455	0.804196	0.34965	0.454545	0.195804	0	0.65035
699	110	0.936364	0.472727	0.409091	0.0636364	0.527273	0	0.590909
700	60	0.983333	0.65	0.633333	0.0166667	0.35	0	0.366667
701	93	0.978495	0.44086	0.419355	0.0215054	0.55914	0	0.580645
702	68	0.867647	0.647059	0.514706	0.132353	0.352941	0	0.485294
703	54	0.907407	0.703704	0.611111	0.0925926	0.296296	0	0.388889
704	131	0.931298	0.519084	0.450382	0.0687023	0.480916	0	0.549618
705	39	0.974359	0.666667	0.641026	0.025641	0.333333	0	0.358974
706	390	0.851282	0.758974	0.610256	0.148718	0.241026	0	0.389744
707	269	0.907063	0.698885	0.605948	0.0929368	0.301115	0	0.394052
708	24	1	0.416667	0.416667	0	0.583333	0	0.583333
709	270	0.566667	0.885185	0.451852	0.433333	0.114815	0	0.548148
710	26	0.884615	0.538462	0.423077	0.115385	0.461538	0	0.576923
711	83	0.807229	0.843373	0.650602	0.192771	0.156627	0	0.349398
712	32	1	0.46875	0.46875	0	0.53125	0	0.53125
713	249	0.879518	0.718876	0.598394	0.120482	0.281124	0	0.401606
714	27	0.925926	0.62963	0.555556	0.0740741	0.37037	0	0.444444
715	84	0.97619	0.440476	0.416667	0.0238095	0.559524	0	0.583333
716	112	0.946429	0.651786	0.598214	0.0535714	0.348214	0	0.401786
717	134	0.858209	0.664179	0.522388	0.141791	0.335821	0	0.477612
718	168	0.767857	0.892857	0.660714	0.232143	0.107143	0	0.339286
719	167	0.796407	0.766467	0.562874	0.203593	0.233533	0	0.437126
720	224	0.964286	0.616071	0.580357	0.0357143	0.383929	0	0.419643
721	229	0.69869	0.812227	0.510917	0.30131	0.187773	0	0.489083
722	90	0.977778	0.511111	0.488889	0.0222222	0.488889	0	0.511111
723	708	0.464689	0.940678	0.405367	0.535311	0.059322	0	0.594633
724	370	0.635135	0.905405	0.548649	0.356757	0.0864865	0.00810811	0.451351
725	1280	0.692969	0.826562	0.519531	0.307031	0.173437	0	0.480469
726	135	0.607407	0.792593	0.4	0.392593	0.207407	0	0.6
727	180	0.994444	0.5	0.494444	0.00555556	0.5	0	0.505556
728	51	0.862745	0.882353	0.745098	0.137255	0.117647	0	0.254902
729	111	0.846847	0.630631	0.477477	0.153153	0.369369	0	0.522523
730	82	0.939024	0.634146	0.573171	0.0609756	0.365854	0	0.426829
731	64	0.953125	0.53125	0.484375	0.046875	0.46875	0	0.515625
732	446	0.504484	0.939462	0.443946	0.495516	0.0605381	0	0.556054
733	412	0.504854	0.90534	0.410194	0.495146	0.0946602	0	0.589806
734	38	0.973684	0.552632	0.526316	0.0263158	0.447368	0	0.473684
735	223	0.811659	0.775785	0.587444	0.188341	0.224215	0	0.412556
736	36	0.888889	0.75	0.638889	0.111111	0.25	0	0.361111
737	268	0.66791	0.686567	0.354478	0.33209	0.313433	0	0.645522
738	309	0.854369	0.718447	0.572816	0.145631	0.281553	0	0.427184
739	91	0.923077	0.483516	0.406593	0.0769231	0.516484	0	0.593407
740	29	1	0.586207	0.586207	0	0.413793	0	0.413793
741	81	0.962963	0.530864	0.493827	0.037037	0.469136	0	0.506173
742	75	0.826667	0.6	0.426667	0.173333	0.4	0	0.573333
743	220	0.859091	0.677273	0.536364	0.140909	0.322727	0	0.463636
744	171	0.883041	0.561404	0.444444	0.116959	0.438596	0	0.555556
745	877	0.314709	0.960091	0.278221	0.68187	0.036488	0.00342075	0.721779
746	186	0.903226	0.682796	0.586022	0.0967742	0.317204	0	0.413978
747	696	0.468391	0.951149	0.41954	0.531609	0.0488506	0	0.58046
748	85	0.894118	0.658824	0.552941	0.105882	0.341176	0	0.447059
749	74	0.932432	0.527027	0.459459	0.0675676	0.472973	0	0.540541
750	44910	0.299466	0.945157	0.244623	0.700534	0.054843	0	0.755377
751	153	0.836601	0.797386	0.633987	0.163399	0.202614	0	0.366013
752	23	1	0.826087	0.826087	0	0.173913	0	0.173913
753	201	0.61194	0.920398	0.532338	0.38806	0.079602	0	0.467662
754	118	0.983051	0.313559	0.29661	0.0169492	0.686441	0	0.70339
755	317	0.84858	0.817035	0.665615	0.15142	0.182965	0	0.334385
756	830	0.777108	0.853012	0.63012	0.222892	0.146988	0	0.36988
757	87	0.965517	0.471264	0.436782	0.0344828	0.528736	0	0.563218
758	136	0.963235	0.426471	0.389706	0.0367647	0.573529	0	0.610294
759	5866	0.828503	0.898398	0.726901	0.171497	0.101602	0	0.273099
760	214	0.929907	0.439252	0.369159	0.0700935	0.560748	0	0.630841
761	55	0.963636	0.436364	0.4	0.0363636	0.563636	0	0.6
762	80	0.7875	0.7875	0.575	0.2125	0.2125	0	0.425
763	72	0.888889	0.625	0.513889	0.111111	0.375	0	0.486111
764	284	0.989437	0.792254	0.78169	0.0105634	0.207746	0	0.21831
765	170	0.547059	0.835294	0.382353	0.452941	0.164706	0	0.617647
766	65	0.8	0.723077	0.523077	0.2	0.276923	0	0.476923
767	39	1	0.358974	0.358974	0	0.641026	0	0.641026
768	93	0.967742	0.193548	0.16129	0.0322581	0.806452	0	0.83871
769	244	0.844262	0.758197	0.602459	0.155738	0.241803	0	0.397541
770	286	0.898601	0.664336	0.562937	0.101399	0.335664	0	0.437063
771	35	1	0.514286	0.514286	0	0.485714	0	0.485714
772	887	0.894025	0.81398	0.708005	0.105975	0.18602	0	0.291995
773	84	0.988095	0.428571	0.416667	0.0119048	0.571429	0	0.583333
774	96	0.958333	0.677083	0.635417	0.0416667	0.322917	0	0.364583
775	151	0.940397	0.649007	0.589404	0.0596026	0.350993	0	0.410596
776	182	0.857143	0.692308	0.549451	0.142857	0.307692	0	0.450549
777	211	0.853081	0.672986	0.526066	0.146919	0.327014	0	0.473934
778	80	0.9625	0.375	0.3375	0.0375	0.625	0	0.6625
779	400	0.7075	0.845	0.5525	0.2925	0.155	0	0.4475
780	263	0.908745	0.604563	0.513308	0.0912548	0.395437	0	0.486692
781	186	0.784946	0.865591	0.650538	0.215054	0.134409	0	0.349462
782	102	0.980392	0.22549	0.205882	0.0196078	0.77451	0	0.794118
783	46	1	0.347826	0.347826	0	0.652174	0	0.652174
784	195	0.938462	0.676923	0.615385	0.0615385	0.323077	0	0.384615
785	33	0.969697	0.363636	0.333333	0.030303	0.636364	0	0.666667
786	84	0.964286	0.404762	0.369048	0.0357143	0.595238	0	0.630952
787	322	0.916149	0.630435	0.546584	0.0838509	0.369565	0	0.453416
788	362	0.596685	0.900552	0.497238	0.403315	0.0994475	0	0.502762
789	163	0.797546	0.779141	0.576687	0.202454	0.220859	0	0.423313
790	106	0.971698	0.613208	0.584906	0.0283019	0.386792	0	0.415094
791	122	0.983607	0.213115	0.196721	0.0163934	0.786885	0	0.803279
792	68	0.955882	0.647059	0.602941	0.0441176	0.352941	0	0.397059
793	10	1	0.3	0.3	0	0.7	0	0.7
794	89	0.786517	0.853933	0.640449	0.213483	0.146067	0	0.359551
795	83	0.951807	0.518072	0.46988	0.0481928	0.481928	0	0.53012
796	80	0.95	0.55	0.5	0.05	0.45	0	0.5
797	58	0.896552	0.586207	0.482759	0.103448	0.413793	0	0.517241
798	71	0.901408	0.577465	0.478873	0.0985915	0.422535	0	0.521127
799	191	0.659686	0.86911	0.528796	0.340314	0.13089	0	0.471204
800	19687	0.994971	0.816935	0.811906	0.0050287	0.183065	0	0.188094
801	1024	0.623047	0.898438	0.521484	0.376953	0.101562	0	0.478516
802	11	1	0.454545	0.454545	0	0.545455	0	0.545455
803	132	0.939394	0.651515	0.590909	0.0606061	0.348485	0	0.409091
804	189	0.878307	0.634921	0.513228	0.121693	0.365079	0	0.486772
805	102	0.764706	0.77451	0.539216	0.235294	0.22549	0	0.460784
806	190	0.878947	0.684211	0.563158	0.121053	0.315789	0	0.436842
807	101	0.623762	0.891089	0.514851	0.376238	0.108911	0	0.485149
808	157	0.847134	0.707006	0.55414	0.152866	0.292994	0	0.44586
809	90	0.933333	0.522222	0.455556	0.0666667	0.477778	0	0.544444
810	52	1	0.519231	0.519231	0	0.480769	0	0.480769
811	132	0.969697	0.80303	0.772727	0.030303	0.19697	0	0.227273
812	76	0.947368	0.421053	0.368421	0.0526316	0.578947	0	0.631579
813	97	0.484536	0.917526	0.402062	0.515464	0.0824742	0	0.597938
814	834	0.549161	0.930456	0.479616	0.450839	0.0695444	0	0.520384
815	25	0.96	0.6	0.56	0.04	0.4	0	0.44
816	34	0.941176	0.411765	0.352941	0.0588235	0.588235	0	0.647059
817	34	0.647059	0.764706	0.411765	0.352941	0.235294	0	0.588235
818	297	0.818182	0.754209	0.572391	0.181818	0.245791	0	0.427609
819	271	0.690037	0.789668	0.479705	0.309963	0.210332	0	0.520295
820	112	0.857143	0.589286	0.446429	0.142857	0.410714	0	0.553571
821	21	1	0.571429	0.571429	0	0.428571	0	0.428571
822	42	0.904762	0.547619	0.452381	0.0952381	0.452381	0	0.547619
823	152	0.940789	0.388158	0.328947	0.0592105	0.611842	0	0.671053
824	228	0.934211	0.627193	0.561404	0.0657895	0.372807	0	0.438596
825	219	0.913242	0.447489	0.360731	0.086758	0.552511	0	0.639269
826	1	0	1	0	1	0	0	1
827	525	1	0.0933333	0.0933333	0	0.906667	0	0.906667
828	85	0.847059	0.694118	0.541176	0.152941	0.305882	0	0.458824
829	90	0.944444	0.455556	0.4	0.0555556	0.544444	0	0.6
830	299	0.622074	0.93311	0.555184	0.377926	0.0668896	0	0.444816
831	74	0.932432	0.567568	0.5	0.0675676	0.432432	0	0.5
832	243	0.868313	0.555556	0.423868	0.131687	0.444444	0	0.576132
833	48	0.9375	0.708333	0.645833	0.0625	0.291667	0	0.354167
834	105	0.847619	0.657143	0.504762	0.152381	0.342857	0	0.495238
835	210	0.780952	0.728571	0.509524	0.219048	0.271429	0	0.490476
836	84	0.869048	0.738095	0.607143	0.130952	0.261905	0	0.392857
837	363	0.99449	0.336088	0.330579	0.00550964	0.663912	0	0.669421
838	262	0.763359	0.633588	0.396947	0.236641	0.366412	0	0.603053
839	70	0.885714	0.628571	0.514286	0.114286	0.371429	0	0.485714
840	109	0.862385	0.743119	0.605505	0.137615	0.256881	0	0.394495
841	267	0.861423	0.726592	0.588015	0.138577	0.273408	0	0.411985
842	109	0.697248	0.788991	0.486239	0.302752	0.211009	0	0.513761
843	92	0.75	0.771739	0.521739	0.25	0.228261	0	0.478261
844	103	0.932039	0.495146	0.427184	0.0679612	0.504854	0	0.572816
845	81	0.987654	0.530864	0.518519	0.0123457	0.469136	0	0.481481
846	50	0.94	0.36	0.3	0.06	0.64	0	0.7
847	82	0.97561	0.646341	0.621951	0.0243902	0.353659	0	0.378049
848	120	0.966667	0.375	0.341667	0.0333333	0.625	0	0.658333
849	29	0.965517	0.551724	0.517241	0.0344828	0.448276	0	0.482759
850	191	0.900524	0.701571	0.602094	0.0994764	0.298429	0	0.397906
851	74	0.878378	0.567568	0.445946	0.121622	0.432432	0	0.554054
852	1886	0.402439	0.960233	0.363733	0.596501	0.0387063	0.00106045	0.636267
853	115	0.895652	0.678261	0.573913	0.104348	0.321739	0	0.426087
854	181	0.81768	0.585635	0.403315	0.18232	0.414365	0	0.596685
855	21	1	0.666667	0.666667	0	0.333333	0	0.333333
856	336	0.651786	0.943452	0.595238	0.348214	0.0565476	0	0.404762
857	36	0.833333	0.5	0.333333	0.166667	0.5	0	0.666667
858	102	0.803922	0.745098	0.54902	0.196078	0.254902	0	0.45098
859	103	0.980583	0.349515	0.330097	0.0194175	0.650485	0	0.669903
860	45	1	0.666667	0.666667	0	0.333333	0	0.333333
861	185	0.918919	0.691892	0.610811	0.0810811	0.308108	0	0.389189
862	755	0.875497	0.72053	0.596026	0.124503	0.27947	0	0.403974
863	41	1	0.365854	0.365854	0	0.634146	0	0.634146
864	617	0.839546	0.756888	0.596434	0.160454	0.243112	0	0.403566
865	122	0.868852	0.680328	0.54918	0.131148	0.319672	0	0.45082
866	72	0.875	0.736111	0.611111	0.125	0.263889	0	0.388889
867	351	0.754986	0.692308	0.447293	0.245014	0.307692	0	0.552707
868	7100	0.981549	0.639718	0.621268	0.0184507	0.360282	0	0.378732
869	106	0.981132	0.292453	0.273585	0.0188679	0.707547	0	0.726415
870	150	0.966667	0.413333	0.38	0.0333333	0.586667	0	0.62
871	347	0.59366	0.795389	0.389049	0.40634	0.204611	0	0.610951
872	152	0.809211	0.736842	0.546053	0.190789	0.263158	0	0.453947
873	270	0.596296	0.911111	0.507407	0.403704	0.0888889	0	0.492593
874	108	0.888889	0.666667	0.555556	0.111111	0.333333	0	0.444444
875	40	0.975	0.325	0.3	0.025	0.675	0	0.7
876	172	0.959302	0.627907	0.587209	0.0406977	0.372093	0	0.412791
877	268	0.768657	0.787313	0.55597	0.231343	0.212687	0	0.44403
878	36	0.861111	0.472222	0.333333	0.138889	0.527778	0	0.666667
879	47	0.893617	0.93617	0.829787	0.106383	0.0638298	0	0.170213
880	147	0.673469	0.857143	0.530612	0.326531	0.142857	0	0.469388
881	170	0.911765	0.7	0.611765	0.0882353	0.3	0	0.388235
882	359	0.359331	0.958217	0.320334	0.637883	0.0389972	0.00278552	0.679666
883	258	0.879845	0.782946	0.662791	0.120155	0.217054	0	0.337209
884	139	0.985612	0.47482	0.460432	0.0143885	0.52518	0	0.539568
885	174	0.827586	0.764368	0.591954	0.172414	0.235632	0	0.408046
886	92	0.913043	0.913043	0.826087	0.0869565	0.0869565	0	0.173913
887	58	0.965517	0.517241	0.482759	0.0344828	0.482759	0	0.517241
888	64	0.953125	0.5625	0.515625	0.046875	0.4375	0	0.484375
889	93	0.956989	0.365591	0.322581	0.0430108	0.634409	0	0.677419
890	21	1	0.47619	0.47619	0	0.52381	0	0.52381
891	112	0.848214	0.571429	0.419643	0.151786	0.428571	0	0.580357
892	65	0.492308	0.846154	0.338462	0.507692	0.153846	0	0.661538
893	75	0.96	0.266667	0.226667	0.04	0.733333	0	0.773333
894	52	0.980769	0.519231	0.5	0.0192308	0.480769	0	0.5
895	2340	0.309829	0.982479	0.292308	0.690171	0.0175214	0	0.707692
896	61	1	0.409836	0.409836	0	0.590164	0	0.590164
897	373	0.691689	0.801609	0.493298	0.308311	0.198391	0	0.506702
898	26	1	0.423077	0.423077	0	0.576923	0	0.576923
899	31611	0.688147	0.918699	0.606846	0.311853	0.0813008	0	0.393154
900	165	0.787879	0.690909	0.478788	0.212121	0.309091	0	0.521212
901	151256	0.593021	0.943923	0.536944	0.406979	0.0560771	0	0.463056
902	98	0.979592	0.540816	0.520408	0.0204082	0.459184	0	0.479592
903	519	0.406551	0.919075	0.325626	0.593449	0.0809249	0	0.674374
904	84	0.880952	0.690476	0.571429	0.119048	0.309524	0	0.428571
905	348	0.735632	0.744253	0.479885	0.264368	0.255747	0	0.520115
906	42	0.952381	0.452381	0.404762	0.047619	0.547619	0	0.595238
907	126	0.904762	0.738095	0.642857	0.0952381	0.261905	0	0.357143
908	150	0.966667	0.44	0.406667	0.0333333	0.56	0	0.593333
909	372	0.760753	0.852151	0.612903	0.239247	0.147849	0	0.387097
910	164	0.920732	0.646341	0.567073	0.0792683	0.353659	0	0.432927
911	66	0.924242	0.742424	0.666667	0.0757576	0.257576	0	0.333333
912	137	0.912409	0.467153	0.379562	0.0875912	0.532847	0	0.620438
913	195	0.676923	0.876923	0.553846	0.323077	0.123077	0	0.446154
914	10095	0.281922	0.991679	0.273601	0.718078	0.00832095	0	0.726399
915	46	1	0.369565	0.369565	0	0.630435	0	0.630435
916	4681	0.998718	0.778893	0.777612	0.00128178	0.221107	0	0.222388
917	208	0.764423	0.817308	0.581731	0.235577	0.182692	0	0.418269
918	123	0.98374	0.585366	0.569106	0.0162602	0.414634	0	0.430894
919	73	1	0.273973	0.273973	0	0.726027	0	0.726027
920	34	0.911765	0.676471	0.588235	0.0882353	0.323529	0	0.411765
921	224	0.816964	0.84375	0.660714	0.183036	0.15625	0	0.339286
922	128	1	0.398438	0.398438	0	0.601562	0	0.601562
923	140	0.864286	0.7	0.564286	0.135714	0.3	0	0.435714
924	116	0.905172	0.551724	0.456897	0.0948276	0.448276	0	0.543103
925	469	0.648188	0.886994	0.535181	0.351812	0.113006	0	0.464819
926	113	0.946903	0.353982	0.300885	0.0530973	0.646018	0	0.699115
927	691	0.635311	0.901592	0.536903	0.364689	0.0984081	0	0.463097
928	56	0.964286	0.660714	0.625	0.0357143	0.339286	0	0.375
929	198	0.929293	0.540404	0.469697	0.0707071	0.459596	0	0.530303
930	68	0.955882	0.544118	0.5	0.0441176	0.455882	0	0.5
931	165	0.915152	0.412121	0.327273	0.0848485	0.587879	0	0.672727
932	1823	0.990675	0.763577	0.754251	0.00932529	0.236423	0	0.245749
933	48	0.979167	0.791667	0.770833	0.0208333	0.208333	0	0.229167
934	52	0.846154	0.557692	0.403846	0.153846	0.442308	0	0.596154
935	159	0.880503	0.660377	0.540881	0.119497	0.339623	0	0.459119
936	94	1	0.308511	0.308511	0	0.691489	0	0.691489
937	73	0.986301	0.561644	0.547945	0.0136986	0.438356	0	0.452055
938	175	0.811429	0.811429	0.622857	0.188571	0.188571	0	0.377143
939	598	0.80602	0.83612	0.64214	0.19398	0.16388	0	0.35786
940	30	0.866667	0.433333	0.3	0.133333	0.566667	0	0.7
941	103	0.834951	0.572816	0.407767	0.165049	0.427184	0	0.592233
942	165	0.969697	0.684848	0.654545	0.030303	0.315152	0	0.345455
943	105	0.828571	0.628571	0.457143	0.171429	0.371429	0	0.542857
944	159	0.849057	0.603774	0.45283	0.150943	0.396226	0	0.54717
945	97	0.85567	0.608247	0.463918	0.14433	0.391753	0	0.536082
946	43	0.976744	0.581395	0.55814	0.0232558	0.418605	0	0.44186
947	209	0.947368	0.478469	0.425837	0.0526316	0.521531	0	0.574163
948	67	0.925373	0.58209	0.507463	0.0746269	0.41791	0	0.492537
949	421	0.643705	0.831354	0.475059	0.356295	0.168646	0	0.524941
950	73	0.958904	0.547945	0.506849	0.0410959	0.452055	0	0.493151
951	60	0.833333	0.8	0.633333	0.166667	0.2	0	0.366667
952	53	0.830189	0.641509	0.471698	0.169811	0.358491	0	0.528302
953	135	0.622222	0.807407	0.42963	0.377778	0.192593	0	0.57037
954	299	0.498328	0.892977	0.391304	0.501672	0.107023	0	0.608696
955	125	0.928	0.6	0.528	0.072	0.4	0	0.472
956	151	0.781457	0.655629	0.437086	0.218543	0.344371	0	0.562914
957	65	0.969231	0.538462	0.507692	0.0307692	0.461538	0	0.492308
958	81	1	0.246914	0.246914	0	0.753086	0	0.753086
959	77	0.909091	0.818182	0.727273	0.0909091	0.181818	0	0.272727
960	146	0.945205	0.410959	0.356164	0.0547945	0.589041	0	0.643836
961	168	0.815476	0.636905	0.452381	0.184524	0.363095	0	0.547619
962	69	0.797101	0.565217	0.362319	0.202899	0.434783	0	0.637681
963	60	0.95	0.566667	0.516667	0.05	0.433333	0	0.483333
964	92	0.978261	0.304348	0.282609	0.0217391	0.695652	0	0.717391
965	136	0.838235	0.580882	0.419118	0.161765	0.419118	0	0.580882
966	103	0.417476	0.854369	0.271845	0.582524	0.145631	0	0.728155
967	14492	0.622619	0.986406	0.609026	0.377381	0.0135937	0	0.390974
968	134	0.835821	0.574627	0.410448	0.164179	0.425373	0	0.589552
969	162	0.759259	0.796296	0.555556	0.240741	0.203704	0	0.444444
970	79	0.987342	0.329114	0.316456	0.0126582	0.670886	0	0.683544
971	42	0.952381	0.571429	0.52381	0.047619	0.428571	0	0.47619
972	67259	0.542009	0.783181	0.325206	0.457976	0.216804	1.48679e-05	0.674794
973	80	0.975	0.6875	0.6625	0.025	0.3125	0	0.3375
974	298	0.677852	0.909396	0.587248	0.322148	0.090604	0	0.412752
975	56	0.946429	0.607143	0.553571	0.0535714	0.392857	0	0.446429
976	355	0.842254	0.656338	0.498592	0.157746	0.343662	0	0.501408
977	733	0.381992	0.944065	0.331514	0.612551	0.0504775	0.00545703	0.668486
978	54	0.888889	0.574074	0.462963	0.111111	0.425926	0	0.537037
979	690	0.452174	0.933333	0.385507	0.547826	0.0666667	0	0.614493
980	93	0.935484	0.602151	0.537634	0.0645161	0.397849	0	0.462366
981	29339	0.726541	0.917005	0.643546	0.273459	0.0829953	0	0.356454
982	58	0.948276	0.637931	0.586207	0.0517241	0.362069	0	0.413793
983	82	0.853659	0.682927	0.536585	0.146341	0.317073	0	0.463415
984	265	0.807547	0.750943	0.558491	0.192453	0.249057	0	0.441509
985	183	0.912568	0.715847	0.628415	0.0874317	0.284153	0	0.371585
986	26	0.423077	0.923077	0.346154	0.576923	0.0769231	0	0.653846
987	9578	0.944456	0.833159	0.777615	0.055544	0.166841	0	0.222385
988	86	0.767442	0.697674	0.465116	0.232558	0.302326	0	0.534884
989	167	0.802395	0.670659	0.473054	0.197605	0.329341	0	0.526946
990	28	1	0.178571	0.178571	0	0.821429	0	0.821429
991	106	0.886792	0.660377	0.54717	0.113208	0.339623	0	0.45283
992	132	0.916667	0.530303	0.44697	0.0833333	0.469697	0	0.55303
993	81	0.691358	0.82716	0.518519	0.308642	0.17284	0	0.481481
994	205	0.697561	0.84878	0.546341	0.302439	0.15122	0	0.453659
995	192	0.8125	0.765625	0.578125	0.1875	0.234375	0	0.421875
996	167	0.580838	0.784431	0.365269	0.419162	0.215569	0	0.634731
997	52	0.75	0.711538	0.461538	0.25	0.288462	0	0.538462
998	62	0.951613	0.5	0.451613	0.0483871	0.5	0	0.548387
999	300	0.886667	0.68	0.566667	0.113333	0.32	0	0.433333
