# Supplementary material for: Uncertainty-aware and interpretable evaluation of Cas9–gRNA and Cas12a–gRNA specificity for fully matched and partially mismatched targets with Deep Kernel Learning
Source: Nucleic Acids Res. 2021 Nov 17;50(2):e11. doi: 10.1093/nar/gkab1065 (PMC8789050; doi:10.1093/nar/gkab1065)
Supplement: gkab1065_Supplemental_Files [file gkab1065_supplemental_files.zip › SupplementaryTable7.xlsx]

## Sheet: Sheet1
	0.68	0.95	0.997	PCC	PCC-pval	SCC	SCC-pval	rsquared
Jost et al ELBO mean	0.6746	0.8739	0.9613	0.7696	0	0.6951	0	0.5927
Jost et al ELBO std	0.0311	0.0317	0.0149	0.0209	0	0.0249	0	0.032
Jost et al MSE mean	0.6738	0.876	0.9619	0.7683	0	0.6927	0	0.5906
Jost et al MSE std	0.0299	0.0303	0.0128	0.0182	0	0.0236	0	0.0279
DeepCpf1 C E mean	0.6606	0.9115	0.9859	0.5513	0	0.5127	0	0.3081
DeepCpf1 C E std	0.1343	0.0545	0.0129	0.066	0	0.0874	0	0.077
DeepCpf1 C E+M mean	0.655	0.9116	0.9841	0.5528	0	0.5165	0	0.3092
DeepCpf1 C E+M std	0.1327	0.0554	0.0152	0.0614	0	0.0825	0	0.0718
DeepCpf1 R E mean	0.7065	0.9492	0.9939	0.546	0.0304	0.5056	0.0275	0.3139
DeepCpf1 R E std	0.1128	0.0325	0.0053	0.1278	0.1608	0.1339	0.1456	0.1018
DeepCpf1 R E+M mean	0.6861	0.9292	0.9906	0.5584	0	0.5109	0	0.316
DeepCpf1 R E+M std	0.1316	0.0549	0.0145	0.066	0	0.1025	0	0.0753
Cpf1 off-targets MSE mean	0.2788	0.4368	0.6178	0.1167	0.3939	0.0916	0.4373	0.073
Cpf1 off-targets MSE std	0.3182	0.4312	0.3256	0.2569	0.3096	0.1798	0.355	0.1968
Cpf1 off-targets ELBO mean	0.2731	0.4349	0.6178	0.1071	0.4126	0.0838	0.3623	0.0734
Cpf1 off-targets ELBO std	0.3099	0.438	0.3278	0.2623	0.3087	0.1566	0.3051	0.2095
geCRISPR C E+M mean	0.9226	0.9994	1	0.5926	0	0.6217	0	0.36
geCRISPR C E+M std	0.0338	0.0012	0	0.0994	0	0.0888	0	0.1198
geCRISPR R E+M mean	0.9296	1	1	0.3929	0.1082	0.3882	0.1903	0.227
geCRISPR R E+M std	0.0489	0	0	0.2841	0.2012	0.2943	0.3505	0.1746
geCRISPR C E mean	0.9282	0.9997	1	0.5946	0	0.6278	0	0.3601
geCRISPR C E std	0.0304	0.0009	0	0.0853	0	0.077	0	0.1036
geCRISPR R E mean	0.9191	1	1	0.4403	0.0205	0.452	0.0181	0.2335
geCRISPR R E std	0.0514	0	0	0.21	0.0525	0.2173	0.0387	0.1613
DeepHF WT C E+M mean	0.7133	0.9152	0.9713	0.8273	0	0.8073	0	0.6852
DeepHF WT C E+M std	0.0543	0.0367	0.0202	0.0281	0	0.0199	0	0.0464
DeepHF WT R E+M mean	0.689	0.8992	0.9632	0.8381	0	0.8159	0	0.7033
DeepHF WT R E+M std	0.0686	0.0482	0.0279	0.0308	0	0.0235	0	0.0515
DeepHF WT C E mean	0.7152	0.9147	0.9698	0.8278	0	0.8066	0	0.686
DeepHF WT C E std	0.055	0.0397	0.0217	0.0286	0	0.0216	0	0.0471
DeepHF WT R E mean	0.722	0.9134	0.9692	0.7575	0.0108	0.7375	0.0036	0.6348
DeepHF WT R E std	0.0656	0.0464	0.0264	0.2604	0.0342	0.2502	0.0114	0.2286
DeepHF eSpCas9 C E+M mean	0.65	0.9098	0.9804	0.7635	0	0.7635	0	0.5847
DeepHF eSpCas9 C E+M std	0.0415	0.0284	0.0083	0.0445	0	0.049	0	0.0672
DeepHF eSpCas9 R E+M mean	0.6259	0.9047	0.9787	0.783	0	0.7855	0	0.6134
DeepHF eSpCas9 R E+M std	0.0364	0.0294	0.0106	0.0184	0	0.0209	0	0.0289
DeepHF eSpCas9 C E mean	0.6538	0.9129	0.9819	0.7664	0	0.7669	0	0.5889
DeepHF eSpCas9 C E std	0.0427	0.0313	0.0108	0.0416	0	0.0451	0	0.062
DeepHF eSpCas9 R E mean	0.666	0.9352	0.9884	0.6913	0.0796	0.6927	0.0956	0.5381
DeepHF eSpCas9 R E std	0.0373	0.03	0.0091	0.2603	0.2387	0.2623	0.2869	0.2103
DeepHF SpCas9-HF1 C v mean	0.6342	0.9087	0.9799	0.7976	0	0.7829	0	0.6372
DeepHF SpCas9-HF1 C E+M std	0.0429	0.0341	0.0106	0.0337	0	0.03	0	0.0528
DeepHF SpCas9-HF1 R E+M mean	0.6334	0.9064	0.9789	0.8063	0	0.79	0	0.6504
DeepHF SpCas9-HF1 R E+M std	0.0461	0.0356	0.0131	0.015	0	0.0129	0	0.0239
DeepHF SpCas9-HF1 C E mean	0.6368	0.9106	0.9808	0.7966	0	0.7815	0	0.6358
DeepHF SpCas9-HF1 C E std	0.0493	0.0351	0.0105	0.0371	0	0.0335	0	0.058
DeepHF SpCas9-HF1 R E mean	0.6186	0.8975	0.9757	0.8055	0	0.7896	0	0.6494
DeepHF SpCas9-HF1 R E std	0.06	0.0464	0.0168	0.0267	0	0.0254	0	0.0432
